# Supplementary material for: Exopolysaccharide (EPS) Synthesis by Oenococcus oeni: From Genes to Phenotypes
Source: PLoS One. 2014 Jun 5;9(6):e98898. doi: 10.1371/journal.pone.0098898 (PMC4047060; doi:10.1371/journal.pone.0098898)
Supplement: Table S1 — In silico inventory of eps genes. List of eps genes encountered in the initial database and then, in the 50 genome sequences studied, locus by locus (eps1 and eps2 clusters, isolated glycosyltransferase and glycoside hydrolase genes, and genes involved in precursor synthesis). (XLSX) [file pone.0098898.s001.xlsx]

## Sheet: eps1
gene name	GC%	reference strain	genome accession number	protein size (aa)	protein putative function	PFAM	Cazy	number of strains diplaying the gene/50	sequence of the reference protein
woaA	40.5	PSU-1	NC_008528	209	priming glycosyltransferase	PF02397		50	MKETQRLYLPFKRIIDIAGSFTGLILLSWLFLILIILQKVNEPKGPIFYLHDRVGKNHKHFKLIKFRSMRADADTYFKHHPEDYQTFVKNDYKFPAGDDPRVTKFGRILRRTSLDELPQLFNIFAGQMSIVGPRPITEPELRYYGSNVSKLLSVLPGAMGLWQATGRSDIKYPERAKIDLEYVDHIGFWYDWYIVYLTMKAIFSRAGAY
woaB	36.5	PSU-1	NC_008528	250	glycosyltransferase	PF14393	not classified	50	MQAKIYVASHKLYQMPSDPLYQPIWVGHSKSSNPFDLPAGWIGDDTGDNISDKNSSFNELTALYWAWKNSDADIIGLVHYRRYFSLNHKKGLNNVLNSKQLGDLFKNNQIVLPKKRNYFIETNYSHYVHAHHAEAINKARELMNPTYQTSYDKIMKRTDQHLFNMLIMTHQQLDEYASWMFNILFKLEKEIDTSTYNQYEKRVFGFVGERLLDIFLDANDKKYVEAPFVFEEKQNWLRKGASFIYRKLFH
woaC	32.6	PSU-1	NC_008528	306	glycosyltransferase	PF00535	GT2	14	MFKKTSVVVVTYNRLALLKENIYYLRKQSTSLNHIIIVNGDSIDGTREWLSNQKDLIVINLHKNIGGAGGFNIGVRTFMEKTQDDFVWLMDDDCFPQANALEKLLLAFDEVDNIQMAASKVLWKDGSISKMNVVQAKKPSTQRDLFKQEKKFVFIKKSTFVSTIISRKAVEKVGLPQKEYFIWGDDIEYTQRISNTFLAVYVKDSIVVHYSAKNSKPGDISSETNHDFLKRYNYEFRNRLLTSRRRHSIFQLLRTIIHSMIDLLKTLFKPFVKYRWEKLTIILSGTCKGLTWNPKIEYVRSNKNKQ
glf	36.6	PSU-1	NC_008528	391	UDP galactopyranose mutase	PF13450, PF03275		50	MIRRNKYNTKKYDYLIVGAGPFGSIFAYEAAKFGKRSLIVEKRPHIGGNMYTHTENGITVHDYGAHIFHTDNKEVWNFVNKFADFNNYQNQVIANYQGELYNLPFNMNTFYEMWGVKTPAEAKAKIEEQKKEAGISGQPRNLEEQAISLIGTDIYRKLIKGYTEKQWGRKATELPAFIIKRLPVRFIFDNNYFNHRYQGIPIGGYTQLFDKWLSSDLIDVKTNADFFEHKDDYIKEFPRIVYTGMIDRFFDYRFGELEYRSLKFESETLDTDNYQGNSVINYTDAKTPYTRVMEWRHFDGLADKGKTIITREYPQNWDRSKEAYYPVNNEKNTEIYKKYAKLAREHKDQFIFGGRLGLYQYFDMDQVINATFNTVRQEFKLSNSYVFDKNI
wzz	33.0	PSU-1	NC_008528	181	polysaccharide synthesis regulation	PF02706		50	MAALFFAIAGFGIAKITESKTFQASTTLTISHNYSKLDQSDEKENTSSAYDLTQSDILLQNSIANLIKNSSIMENAKKKVHFSSSDINVNSPDNTVLININVHTTNSHKSVKVANILAKSTKKILPRILPAAGKVIVAKKASQTVKYVGPSSKKYSFVGAIFGLVLSGVILLWNDIKDRLK
wzy	29.0	PSU-1	NC_008528	455	PS polymerase or O-antigen ligase	PF13425		50	MSAWIIFFSLFVKPLAQSTPQFFAPLPFFSITIYIAFKFSQNPREILETKIFNSKVVLFFALLTLSEITLLIWNYSKFGSDSQDSGIVGSFARFLSPIVTFILVYFLLYFSIKSDFDIKRFINGSMISLSLMAAFVLIPQLTIIVGKNWFLGWANFLDRTVIPRWDISSNYVRGSYVATLHRANGLEIEPAFMAGQLAVVFLPWILSSIKHNFSFVKNNFKSFPYESYFLLLIVIVTLIFAKTTTGLLAIFLVDLILVFDLNGYIQKFFIIMTGIGLISIVVSYFTISLVHNFLNNYLFAKAGFSALDRTGGSIGLLLTFLHYPLLGVGNGYIGHYLVRYVPRNTKLNVEYLWRFSHNYPILSDLGGFLAQYGLLFFLPIVRKIRELFYNFDNKIGQDQ…
woaD	31.5	PSU-1	NC_008528	312	glycosyltransferase	PF00535	GT2	42	MMRKIKKPSVDVVIPTYERPKEHDQQNYMLQDALESVLEQTYPVNDIFVVIDGKSLISKKIVTNFHDNRIKVIESVEKKGGGSARNLGIRASNSDFIAFLDDDDLWIKDKIEKQIKSLSCYSSYDLVFSFSQVKSEKKGIHGVLPKNSFKEGWSFAEYIFLHNGYITTSTIMASRALLQENMFTERLPKHQDWDWLFKANFFFDVKAIYVAEPLTVYRTKYIGRSMSVSNRNLWHFSYSWIRTYGKYLNKQVIARFDRDNVITGILDDRHMTKSQKTSALHNIFLDLSFTEKMGDLFKCARHIIRIQLNRLL
ugd	37.8	PSU-1	NC_008528	388	UDP-glucose 6 dehydrogenase	PF03721, PF03720, PF00984		50	MKIAVIGTGYVGLSLATLLSQQNEVKALDIIAEKVEKINRKVSPIVDHDITDFFEHKNLKLQATLDPKEAITAANFVIIATPTNYDPQTNHFDTSSVEAAIKETIEINPQAQIVIKSTIPVGFVDKAIQHFDFKKIFFSPEFLREGKALSDNLYPSRIIVGSQSKEAHQFAELLKQAAIKENIPILFSNSEEAEAIKLFSNTYLAMRVAYFNELDTYAVSNNLDTAKIIKGVGMDPRIGDFYNNPSFGYGGYCLPKDSKQLLASYEGVPQELMTAIVKSNDTRKRFIVKQILSKKPKTVGIYKLAMKSGSDNFRQSSIIDVMNYLAENNIEVIIYEPTLKTKLFQGKEVDNDLTDFKNKVDLIIANRVTEEIKDSADKLYTRDQWKRD
woaE	26.3	PSU-1	NC_008528	269	glycosyltransferase	PF00535	GT2	42	MVKSLQKQSFQSFHLVIVDNHSGNGSFQKLSEFYSDDQQITLLETSENLGFAKANNLGINFLKKNYDLYKIFMINNDLLFQDDNYLSKLMHFKYKKNVGAIGTNILTKTGVQQNPVFEQTNLVRVMHQSLYFNLFFVFRLKNIFFNRFMKIPHNKVSHQRNIANSKSEFFLHGSAILFTENYLKCSVGFFPGTFLYFEENILKIIFDKLSLKMVFTPIAGLYHKEDQSSKIANQDNSFKIKCLSVSSRKALILKFLPVFFVKDLIRDNK
wzx	29.2	PSU-1	NC_008528	479	flippase	PF01943		50	MQEIRKQLKTGVIFMAIGQYSGVISNLVVNMILSRILSPTDYGVLNIVLVFLPFFQMISELGIGPAIIQNRDLDENDLSSLFKLLTIVSLLIGIIFGFFGFILSWFYDNSIYIPIAWLLSINIIFSIMAVVPTSILTKNQQFKAMNLASLLNYVLGSFLGVISAFYGFGVYSLIINSTIPVVLNFLCYLRLSKFHFVSGYKKSSFLKVRHFSSNQFGFGLVNYFSRNLDNILVGKFFGAEALGNYGKSYQMLTYPNTILTNIITPVIQPILARHQDNVPLIRNVYSKVLRLLLLIGVPLSFFLCINASPLIIFLFGNQWNSAIAPFRFLSIVVWTQIVGATNGSIFQARDKTKYLFRTGICSTVLIVSGIFFGIFLGNISKLAMVLSIVFFINFLFSFW…
woaF	37.9	AWRI B429	ACSE00000000	652	phosphoglyceroltransferase	?		36	MLASIFFPRWLFYGLITLIFSLFDVFFVQFMIQVGMGQNLTQKIEAATNFIIGGLTPGSQTHQVVLNLIFVFAIFGVILAVTNRFWLTFILNNLIFIVFGIADQQKLVYRNEAILPSDLSQLSNPFALVSFIGMSAFELIAIFIAGILAVTVLYFLFRRFDSRIKFTKWYIRLPLFLICGLVLFSAQDLYTPGTIPNKVALHFDDTPKPWDTNLDQRDNGAIYSFMRFFDDKVMTMPSGYSKAAIEKIDKKYSKIAKKINKTRKNYLNQQTVIYILSESFSDPRRVPGLTVNPDPIPKIRSLKTKTTSGLMLSSGYGGGTANLEYQALTGLSLTNFLATLTSPYVQLVPGSSYVPNVSNSWSIKNAIHPYLPLVYDRSTVYKKMGFQHFYSLYSPKVKY…
woaG	38.0	AWRI B429	ACSE00000000	313	glycosyltransferase	PF00535	GT2	28	MKNLAILIPAYNESSTIEKVVNDTKRVIETIPDASVYVYDNNSDDDTAQLAAKAGAIVKHEYVRGKGAVIRRMFREIEAHVYIMIDADDTYPVEAIPEMYHRVVDKKVDMVVGDRLSSTYFQENKRPFHNAGNSIVKFLINHLFDTNIKDILTGYRAFSYRFVKTFPVLSKGFEIETEMSIHAAETNMFVENQVIEYRDRPEGSESKLDTYGDGMRVILKIWNLFRIYHPLAFFGTISGILTIISLITFCLRVFIPYRKTGLVANMPTLVVSMIVLLIAIVSLFSGLILDAIQSQEKMNFEYRLIDAEQRIDE
woaH	35.1	AWRI B429	ACSE00000000	656	Hypothetical protein	?		28	MNKIKNNFPYKWVFSFLSAAAFSVNFNYVSNFEAFSTINQRFSSTNFPLVLLAFLLPFLSFFLLENGKKPVNNSWQIVTSVILSLFALLGESVSKTLNLDLLLASKVTFLISLIVWAGFAIFIYAFIDVLKFVFKQISDAKVIEKINRYHFPNFYWTALIVFLLWLPIIIYLFPGTIGYDGSRQLDEFFKVYIPRLHFTYFPTNHHPWFATLVMGGIFKLGLLLFHSNTGAFYLHSTILLLVSVFAYSGLVLRVRKLSNNFNAWIVILFFGLEPHFSAYAVCFDKTGWFLASTAFFVSAFLDVIVLKKKNIFSSSFLVISALLVCLFRNNGIYVVLPAILLSIFLFKEIRRPLLIIFAVVLIAYEGWSKVVLKALDVMPSSPAEMLVAPIQQTSFIVTN…
woaI	37.8	AWRI B429	ACSE00000000	328	glycosyltransferase	PF00535	GT2	28	MSKLFIDDISKASVSAVVVTYNRLELLKQSVSALQNQHSQTLKHIIIINGASTDGTKKWIEQESKKDDKIIVLNLPKNIGGAGGFNQGIRAFIEKTNDDFVWLMDDDSLVTKDSLDRLLEVWKVDPAAGMAASHDIWKDGTWANMNMASPLFSDKIKVYYGDQPFVRIKHSTFVSTIVSRMAVLKVGLPQKEYFIWGDDIEYTQRVTHFFPGFFVRNSIVLHASGQNPLPGDISGENDKQRLPRYLNEFRNRLCTSRRRHSLPKYLKTLAHNIFDLLKVILKPGVKFRIAKLGIIIKGTWNGFFFNPPIEYADSDYQYRAEVTEKTWK
woaJ	34.7	AWRI B429	ACSE00000000	327	glycosyltransferase	PF00535	GT1, GT2	28	MKNEPEPLVSVIMPVYNQLDFLDPAIKSILRQSYSNLELIIVDDGSNLETKKFLSQVAASDQRIKIFHQVNAGQSVARNNGLSKAKGTYIYFMDSDDLVDTDLFKQSIRLLRQSQADLIIFDIGELNEKNERVLMDDGPNYQRSKLISTEEALSLIIRYSRFVAPFNYFARKDIYTENQITFPENMIFEDQISTPTVYSHAGKIVFLAGGPFYWYRRRGNSATGEKWTKNLKQTITDLFFALDKERQIYLNFFNEKYIDNWHFHRMIRFYNFYFPFNIRKEFSKKMKDDIVSIGINSLTRREKMTYRAASSSYINYFYRNFRKIKDM
woaK	28.6	AWRI B422	ALAG00000000	339	glycosyltransferase	PF00535	GT2	8	MSTIEDIFRLTTNDKIDYMRNNIPKVGVVIPTYERPDHSEANGFVLEAIQSVLDQTVPVNDIVVSIDGSSTNIKSLIKNNFKGIKIIESVEKVGGSKARNNGFDSLDVNDQFVAFLDDDDKWYQNKLKEQLNEALKQTDSRYFIFTNVVYDEPDGQKIRPINRISNNESATDFIFLRQGYITTSSLLIPFETFNNIQFKNGLKKHQDWDLIFRSNLINGIRMIQIFEPLVWYRMQYSGRNNSVSSVIDWKFSHNWIIGFNNLISKKVIASFDKDQVLPGLISDHELGILNKIYFYLIVSLDFNFGIFNWYLLKRMFFVLFNHFIGKHLKISDKVKEKNE
woaL	30.6	AWRI B422	ALAG00000000	298	glycosyltransferase	PF00535	GT2	8	MSNSVSAIIVTYNRLHELRKSLTALTNIPSNLLTNIIVINNASNDGTKDYLYGFSQNKRIKIIDLSENTGGAGGFNAGIRYFYEKSRTEFAWLMDDDTIVTENSLRELLEATKLIKASFYSSDVRWVDGSPALMNVVRKTGDFGNGLKKIEKATFVSLMIPRKFITRVGFPQKEYFIWGDDMEYTERLSRFSPGCFVTSSKVIHEINSNIASGDIFHENNPDRISRYYYEYRNRLVTGKRRKNFFIIIRPFIHTFIDFSKVIFGKTKYKSEKIKLIVKGTKDGIFFNPKIEYPSKKEE
woaM	31.4	AWRI B422	ALAG00000000	312	glycosyltransferase	PF00535	GT2	8	MSNSVSAIIVTYNRLHELRKSLTALTNIPSNLLTNIIVINNASNDGTKDYLYGFSQNKRIKIIDLSENTGGAGGFNAGIRYFYEKSRTEFAWLMDDDTIVTENSLRELLEATKLIKASFYSSDVRWVDGSPALMNVVRKTGDFGNGLKKIEKATFVSLMIPRKFITRVGFPQKEYFIWGDDMEYTERLSRFSPGCFVTSSKVIHEINSNIASGDIFHENNPDRISRYYYEYRNRLVTGKRRKNFFIIIRPFIHTFIDFSKVIFGKTKYKSEKIKLIVKGTKDGIFFNPKIEYPSKKEE
woaN	33.2	AWRI B422	ALAG00000000	388	glycosyltransferase	PF00534	GT1	8	MKKILFVINDLDIGGLQRVVSIVADAINKLDDFQSSIFVVQSDIPVFYQTESTILDSQKDTTKENNIVVPFYQKPGMIRAVKKTLKKNRIGKYLRFRLRNRRIIGSLLDVIEKNNYFTVVLTADYTSYAPFIKNRFPHLKVISWQHNSFDVYMNNYFVVIKQQYIKGLRFSDVVVSLTKSDAKKFRKFNERSLEIPNPITINNSANHISDLKKHVISWVGRASDWQHKGTDYLLKIAAHLPDDWIISVAGDVDPLKMDQVLNQGDIERARGKIVYKGPLKGKDLVQHYVNSSIFLMTSRWEGFGLVITEAMSCGLPIVLFDQTGAKAVTNGGEFGKIIQPGDLTGMDKYLIELTRNINLRKQWQERSIARSKNYMMNHIIDEWATILN

## Sheet: eps2
gene name	GC%	reference strain	genome accession number	protein size (aa)	protein putative function	PFAM	Cazy	number of strains diplaying the gene/50	name of the strains bearing the same gene	sequence of the reference protein
araC	33.5	PSU-1	NC_008528	370	transcription regulator	PF12833		43		myedeliflektasidifeyseqgiktildspkhynhglmiraaklsregfyslvkynssymllvplakdkglilspkidslnnsessfsnidfinhstslaelayflytkesapnwnrviynlneisdpvkqvqpmknlhafhryankmvdyfaqlddkkfklyinkmkscqvfgdtlttsnvirgekdilidiiskltdrsekeglpfekvvfiqsvsvqkielqanilnfngwleeipyayfnelkkwrenlfidkadkierylklnsreniklkdiskelgiseqslntifkkkygmttkkylielkiendkelltttelkihdiseylsfidesyfistfnkscgmtpskyrqnyidkllnkksv
wzd	39.5	PSU-1	NC_008528	233	Chain length determination factor	PF02706, PF13807		43	all but VF, S19, 1491, B129, L40_4, 436a, B419	MDTAISYQRLWELFKKNFFFMLFSALFFTAIAFATCKFVIAPKYQSTAALLVNRSQDDTAATALNDQQADVGLIYTYKDLITRPVILNKVAKELKSTYPTLTSTALAKMITVSSTTNSQIFSIAVRSTSSQEAKDIANETASVFKNEAVKLMGKTISNVTIVSSGLKNNTPVFPNTKLFSLAGFLIGGFLAVAYVLIKEISDNTYRETEYIGQLGFNNLGTVNYAAFHKRRNN
wze	44.3	PSU-1	NC_008528	585	tyrosine protein kinase	PF00004		43	all but VF, S19, 1491, B129, L40_4, 436a, B419	MFSKKNPQKLSANDLRSSRYGVPLVTVQDPQNVVAEQFRVLRANIDFAAASLKNFKTVLFTSAEMSDGKSTAAQNLAITWAQTGKRVLLLDADFRRPTLHKTFAVPNEHGLTTVLAMHEQPASVIHSTEIPNLYVMTSGPMPPNPSELLASDKMLRVVSWMREQFDMVVIDSTPLLLVTDAQALIPRADGVVLVAMLDKTKRRSMATAAHILKLAKANVLGVVSRDQRRADKGYGYGYGYGYTSTNVMKTNDASKASSRKTAPAKPKVLKASVTDASKVEQQVPSDTKKEASRPNAAASKTAPKSSWSSFSYTSTGSEKSEASSKAKEPGPSNVQEISLVDIHTHLLPRADDGSDSMTTSLQLAKEAVQEGVHTIVASPNQMDGRYINDPDKVLSDVDN…
wobA	37.7	PSU-1	NC_008528	237	Priming glycosyltransferase	PF02397		25	all but VF, S19, 1491, B129, L40_4, 436a, B419, B422, B548, B16, 0205, 0501, C52, S12, B429, B202, B304, B318, B568, B576, 0608, S28, S11, S23, CiNe	MAQRFRNFNFLGRIWMMSEDNDFKVKNLDGYAKKNFFYYANKRIFDVLGGLIGLTISAIPIAIFAVIIKKDGGPAFYTQRRIGLHGKSFLMYKLRSMVLDADLKRVRLLDKNEKRDGFFKIKRDPRVTKIGHFLRGHSLDELPQFWNVLKGDMSLVGPRPPLHSEVEKYNDYQIQRLLVHPGMSGLWQISGRSNLDFEDMIALDLKYINERSTWGDIKICFKTIAVIFKRGEDVGAY
wobB	37.9	PSU-1	NC_008528	397	Rhamnosyltransferase	PF00534, PF09314	GT-1	19	B418, BAA1163, 0502, B10, 0607, L26_1, S22, S25, B553, L35_2, 9517, S13, 277, S15, L161, L18_3, 450, S14	MADNKIIQHVYIVGSKGIPANYGGFETFVEKLTAGQENRQIKYHVASRFDNSEQAGKKQRFEYNGADVFSIDVPNIGSAQAIVYDYKALKEAIRISKQNQDKHPIFYVLANRIGPFAKHFAKEIHALGGRFYLNPDGHEWARAKWPKPVRKYWKYSEKKMVAAADLIIADNPEIEKYIKKEYSSFHPQTTYIAYGTDVQRSKLTMKDQKVRDWFKQKRITENNYFLVVGRFVPENNYETMIREFMTSRTKKDFVLVTNVEKNRFYERLKQRTHFDQDPRIKFVGTVYDQELLKYIRENAFAYFHGHEVGGTNPSLLEALSMTRLNMLIDVPFNRAVAKEGAMYWNKAIGNLTAQINQTETYDKKRIIDYTQAARKRVTDEFTWESIIAKYEELFVS
wobC	34.9	PSU-1	NC_008528	379	glycosyltransferase	PF13439, PF0534	GT-1, GT-4	13	B418, BAA1163, 0502, B10, 0607, L26_1, S22, S25, B553, L35_2, 9517, S13	MKTIMYLHAGAEMYGSDKVLLQLVTGLDKKQFKPIVVLPEHGPLEKALETNDIQTEVVAYPILRRKYFNPKGIFNYASGYFKAEKVLANLAIKYHVDLIHVNTLAVLEGITLKKRIKKPLIWHVHEILLSPKFMWKLTAYLSAKYADKIVVVSNATGEHLKKAGYAKENQIVTIYNGINIPKGLENSDFRQEFDIPKNAFVFGHVGRINAWKGQEDFLKASLKLMSNYSKVHVLFSGNAYKGEEWREEKLKKEINESGFSDRIHYLGFQHEIRKVFNTMNVFVSSSIRPDPFPMVTLEAMANSKPIVSYDHGGPSELIVNAKTGYLVQPHNIDDLSLKMSMLINPKLESKFGVVGRKRVLSEFSETKFLQNFSFLYGDM
wobD	33.6	PSU-1	NC_008528	217	Acetyltransferase	PF00132		5	B418, BAA1163, 0502, B10	MNSKLSFFQKINIYRETGLKVIRGFCNKIFLKESKGFLFVGKRVSIHNREHIRVGRNVKFEALSEIQGLSTHDLVFGNYVTIGYGTQIRPSSYYGVGQIGYGLTIGNHSSIGPMGYLGCAGEIKIGEKVMIGPKVTLVAENHIFKDADIDIKNQGVSQKGIIIENNVWIGTDCTILDGVTIGEGSVIGAGCLITKDVPNNSIVYDKRDKVYRERLPE
wobE	21.3	PSU-1	NC_008528	337	Glucosyltransferase	PF11380		2	B418	MNRSMKQYDPIDFVVDWVDSNDISWKKKKSLYEENVISSVDDSQARYRDWGIFKYWFRAVEKNAPWVHKIFIITDHQNPKFLNKHSSKIVFVNHEDFIPNEYLPTFNSDAIEIGIQNIPGLSEHFVFFNDDMFINKPVKPIDFFDGNIPKDSGVMGPQFPISNSITHITVNNMEIINKYFLKKKVLRKYFFKFFNWRYGKDNIRTATALPWQVFIGFYDMHIPISFLKSTFDNVWSEVGNLLSQNYQHRFRSQLDYSVWLMRYFQLASGNFFPRRTRFGKYYNLGEQTEEIINDIKTGKHALIVLNDQESINDYPYEKKLVNEVFERRYSRKSEFEN
wobF	31.4	PSU-1	NC_008528	350	Rhamnosyltransferase	PF00535	GT-2	2	B418	MKFSKEDIRGNQNLRINNKKIIAVVISTYNGERFISEQLDSILAQKLNTKEYLINIFLRDDGSTDATLDIVKQYQQKYSDRILLIDSEKQNLGFGRSFLKILSFVHAAYTFFSDQDDVWPVNKVEEFLKVFFSYPPMEPLAIMSDVWIADSKGQSIGKTIKHQQIAKIINSNSEIGLIDQIFDTYVQGSALAINSALLILIKKTKLMSMQKKIEHDHFIGIIASTFGDLYYLDKPLLFYRQTGNNIFGARDLRKKKIIKKICGLFENRVSDTVRVLNLTSQLHLNTISSAYNLSIENKNFLHEIDRLNVSHGFFTRLKFFLKYRRWVSHTHPFIMSTIYALLSRRGGPSD
wzyPSU1	28.8	PSU-1	NC_008528	419	Polymerase	PF13425		2	B418	MTNIYKTILFVITILSVYLFDLIPHLNQFLNNYNSNGSKKIILLLILIALFLNLFIHSSSNKMSYGFTVTVLSLLFVCVLVVFGTSVTYHETLPAVLSTSYTHLVILGYFAFHDFFKKKENMFWFIRLTICTCFAFILLQVIQWFFFKFTGTLFLSYTSFGSYFIDKTGKFYEAGEFVTFAQAVFVFSHVLTRSSFSIKDYLFILLNLFYCFFVNQGRVGLIIFLSFLLIYYVFFLNMKYKSLFKIIILPISLIVTSWLAVKLFEYFNFTSGTNVASYTVRTLEIQYYLASSSLNGWFGIGFPSEINYYYLLHGSSNLLYGGLYSISDVGIVGFIGQFGYIGIMFILILIAQLLISINSSRNKAASFLLIFFVLAQFGSLFPTDSPRILFFSITLIMID…
wobH	29.7	PSU-1	NC_008528	304	Glycosyltransferase	PF00535	GT-2	2	B418	MFDVVMVTYNRLDYLKKSINCLKNNSNYIQRVIIVNNGSNKDTLDYLETLKQENIWIHVLNFLENNGGSFGFAQGLSYVKEHYSDNEWTLIMDDDALISSDFLKHISQAILKFPKILAFSGTVKGIESNKVQTAHRAKINYYSGKISKLSTAEYFNNSFNEINLASFVGLIIKNSLIKQIGIPRADFFSQWDDTEYSMRINKVTKIINVSQAEVFHPDPQWKVTHNPDWKYYYIVRNQIVTLRIYMKPFFFLFLLFKKAVHLVEYSIFHILDKNRCGDKEIRMLRDGTLDGFLDKTGVNKKWKP
wzxPSU1	31.0	PSU-1	NC_008528	484	Flippase	PF01943, PF14667		6	B418, B422, B548, B16, 0205,	MHLKHNFIYNTIYQILSIIFPIATGPYLSRVIGAHGIGIYTFTTSIVSYFILFGVLGLNTFGSREIAYHQDDIEKRSRVFWEIFLLKLLSVTASSVIFLICLPFFSKSLFIFYLIEIIIFFSTSLDISWFFIGMEDFKDLVVRGIVARILIVLSVFVFVKTAHDVWIYVLINCLGTLISSLWIWPFAFRKITFVKIPFRDILLPLIPSIALFMPTIATSIYLSINKVMLGALDSIEAAGYFQQSDNIIRMILMLITSLGTVMMPHIAKLFAEGNKQKIDLSLEKSFHFISFLGFPAFIGLTIISDHFSVLFYGKNFLETGKIMSIECIIIVFIGFSNIVGMQYLLPTNKVKLYTLSVTLGAISNIIANPMLILMFGAEGAAAATALSEIIVLFVQTLST…
wobJ	26.6	ATCC BAA-1163	AAUV00000000	311	Rhamnosyltransferase	PF00535	GT2	1		MKLIKKVAILMSTYNGEKYISCQLDSVINQKNDSNFELTIYIRDDGSTDSTLKIIKEYARKYPRKIIYLNSKENLGPKKSFFHLMNCVDSDFYFFCDQDDYWLDNKVDSALIQLDSIKKIPALYYGSMIQADRNLKKLGVVNKKNYPENFVSSLNETLASGLTIAFNSSLMDIFREKYNKLSCNNIIMHDSWMYLLASAFGKVIFDSAPHVLYRQHSSNVVGTTGNNLFKKIFKIREIFNKFYKNGLFKKQANELLKNYGECLSKEKRNAINIFLSSNRQLKEVFWILKKIKIKNRLLAFLILISIFFKKY
wzyBAA1163	26.8	ATCC BAA-1163	AAUV00000000	415	Polymerase	PF13425		1		MYYSNKIIKLLIVFYFILVGFLSSNMSYIIGLVLLSFLLLHFKFAFPRKILFIPYWPILFYLILIGLLNQPSGPSGFIYFLKNLINFTNPIIFLSIGALFTRLINKVNMIKLILDVALVVSLFHIIYLFLNISAFDSFNELRSTTGLQIDIVPLALIFVLFRKKFGLTIKFKRLIFDEIVFFSILLMTFSRTMIIIFVLYAFVAIASVGSKKRFFKLMKFFLFILTIFALFYLMVPDDIKTTFFGKILNSFKEVNSNNAWSNSTDVTTDWRGFENYTASSQFNSFPLLNKLFGGGLTDSVFVGGYSVLVGVSNGYLPFLHNGYYTLLLKGGVLVLLYYIVFIIGNSLVFMFSKKYNQDSFASIPLSILLGFFVTTYFTMGPFIKGASVWLLILLGYFSY…
wobL	28.4	ATCC BAA-1163	AAUV00000000	391	Glycosyltransferase	PF0534	GT1	1		MVTNIIGIFLILIKKFKKNYCKQGAGTMIFLAQWEKDKHMTWSGTTLSLMKSLRRRTNLKVPEIESLKFFHKLFFFFLNLVLRKKYIKNINFNIFFLRYQENNIIHDIQNTNDNILQIGDLIDNRNSSIYQDLSISALLFIKEYDTKAFNYSGFQNLPIEGIRERNSLQKTRYENAKFIFTMSKWLRDFLVLNEGYSKKKVIYVGAGTNISTNKICPNKKNKKRILFVGKDFQRKGGDLVIESFKHLRHNYLSDAELYIIGPKDIGELKNVSGVHFIGPLSPENLSEYFNLCDIFCMPSRFEAYGIVFAEALCYGLPCIARNKFEMKNIIHDGKNGLLIEDDNIEKLSEKMYRLLNDRSIYKNVHDNRNIYLNEYSWDKVAKRIVNKLIRN
wobM	28.4	ATCC BAA-1163	AAUV00000000	349	Acetyltransferase	PF01757		1		MGKARDSKFELLRIFSIFLIILSHFSYYGLQPRLRAGISLLNYLGIRLFLPYGEIGVAIFILITGYFIGDKEFTFKDGFKKASQVWLETIFYSVLIFVLCIFFARGYIKLTLGSFVRSFLPFSFSEYWFVTAYIMLMILVPFLNILTKFLDKKQFSLLLIVTIIFCDVLPNNIASSSWGLGEIIASYLVGSYVKMYDLKINFKKIIIFIVLIFMYVGGFLVSYAKGFDYSLQFINGGIFPLIIATELFLIIKKQKPFHNFYINKLASTVFAGYLITEHEFIREIIWKLLAFKNVDNVWIADFSGFIGIILILFIGVFTVDLIRQYLFKILKINLLKDEIEDKIFRTLFS
wobN	28.2	ATCC BAA-1163	AAUV00000000	391	Glycosyltransferase	PF0534	GT1	1		MSETNNKIIVKKNILFIGMTTNRGGTETFIFNIAKFLVQNYSDRFNIFILDDKSGDISLKSEIENIKVKIIKLNLPVGMKNHFKKIKVLKNFFKSNQFDIVHINSNSPSDAFYLSALKSFDLKIIYHSHNTSIAMDQILRKIVFLLRYPFLVKEIKNSTAIKIAASKQAGKWMFGNDSNFQVLPNGVNTNEYVPDVEIRNSLRKEMGISSNSFVFSFIGRFDYQKYPEFVVKVFDKFLEDHPEYCGKVFVVFAGNGSLVERTKNMVSNKMIPFIKFLGVRHDIPDIMRMADFLILPSRFEAMPFVVIEAQASGLKILQSVESRNRSGEVTNGHYFLSISEPVSNWSACMYQMIQNRSSLSDRFYDNELMAKCNYNIFSSLKKFVESVYLNC
wobO	32.1	ATCC BAA-1163	AAUV00000000	330	Pyruvyltransferase	PF04230		1		MDIQKKIMLLDTSVSSENLGDFIIMDAVYKELHGIFPNAFFANAATHDTXGIAGRKIHELYDYTFIGGTNLLSGDYLGRNRMQWKMGFKDSKQFNDVIGLALGWSNYLNYSAIKYRPFVLLQKLFYQRIMNSRIIHSVRDSYTQKKFDEYGIKSINTSCVTMWQLTENYLSHIKRDKSSAAILTITDYCADEEYLLAYREMIEIVLKNYGTVFLWLQSPADLKIVKSLDIKDFSRIKIVPPNLESYNYILGKGVDYIGTRLHGGIRSLQKGNRSLIIEVDNRAKEIAKDTNLPTLNYKNIDRLDDWINHDQIMDVHVPFDNIAKWKAQFE
wzxBAA1163	30.3	ATCC BAA-1163	AAUV00000000	466	Flippase	PF01943, PF14667		4		MNSRYKKLMSNSLVFAIGNLGSKLISFLLVPLYTYVLTTSQYGTVDVLTTTVSVFLPVSSLSIFDAVFRFIMDKNENKKSVFTNGLLVTLYSTVLMIIAYPILLFFKVPLALPFLIILFLNILFSIFQNFTRGIGFVKIFALAGIVSAVTLGLSNILFLVIFKLGISGYLFSIIFSLLCSIIFISLSTRIWRFIDLKYASFKEIKKFLKYSIPLIPNSLSWWLTNDASRFFILFFVGVSGNGLFAVSNKIPTILSVFFSIFAQAWQISAVSEFDKDDASEFYSKVFNLLISFSFVLIAIFVLFVKPFMQIYVSSKFFQAWEYVPVLLLAATFSNFSAFLGTTYLAAKRTSGIFSTTVFGMVINVMACWLLIPVIGVHGAGIGGSLGFLTVTILRYFQTK…
wobQ	30.8	IOEB 0502	AZKL00000000	387	Glycosyltransferase	PF00534	GT-1	2	B10	MTEIEKKNILIFGATSNHGGVESFVENLITVFHEKYNFSILRFEDKNFYHQTELIQNFGISTFCLKLYGSFFDRIFYPLRANIFFKKNHFDIVHINANSPFHFFIARAAIRGGAKVIYESHNSFFNSAYYHGKIVNLLLPYIRRIQKRKLNKLPIIPAAVSTSAARFMFSKRNQKKTIIIPNYFNADFFRFNLNHRKKMRKQLGICDDDRVVVVVARITYQKNFDKILSIFTTGIMNKKFAQCFIVGNGDEYMERVSQVSSFKKIVRDKIHFVGQQENVYDWMSMSDVMIMPSLYEGLPYTLLEAQANGLPSLVSDCIAKETNYTGITHFLSIDEMDTVWVQKATEMNISVSQRNDCFRLASRSRFSKDDFVRVIDQLYQSISGDKQ
wobR	31.6	IOEB 0502	AZKL00000000	332	Glycosyltransferase	PF00535	GT-2	2	B10	MEAEKLVSVIMPVYNVAGFVLQSIKSVINQSYHYFELIIVDDGSSDNSLQIIKKFLSQNPDPRVKLYYKKNGGLSEARNFGLARANGYYIYFIDSDDFIEKNLLEKSISILQQQNSDMVFFNYFEISSGGNNCSRGETIQVSELTNTQRTAIENYLLGKFQNYAWSFVAKKSLYNEHDIQFPVGKKYEDILTLPKLLFQAQRISFIQDFLYFYRQREGSITKVIDETRILDPFYAFEHNILFFHKKLGQELDMAQRCYSLNTMMDVYIDNSIIGFSIPREIRRKIFTIISKNWLPFLGMGTSVKRRILAAFIFLKLGIISDYLIKLKVIFKK
wobS	33.1	IOEB 0502	AZKL00000000	319	Rhamnosyltransferase	PF00535	GT-2	2	B10	MKTVVLLATFNGEEFIVDQLKSIKDQEVQSDAVIIRDDASSDATASLIRDFIRQNKLNWVFSVNKKNVGWRANFMDLLHESDADIVFFSDQDDIWHSDKIKVVKESFMKISNIGVLVSDYRFFPKRPAWKLTNIRKIPTNYERLFRVAPTVQEFFSVRDGCSFAIRSNMVKIIENFFQMIPTDFFGKAMSHDLASWLAGLYCGKTYYIETSLLEHRYHMDSAWQLENKTIIAPKNLFQQNLQLISYLSRILAMKSFLSPKQIDSRFVEVLCNKLQDLKIENSILKIQKNRRLIMLISKFHKYSSVRRALASSLRVLRQ
wobT	32.2	IOEB 0502	AZKL00000000	361	Glycosyltransferase	PF00534	GT-1	2	B10	MRIIFVLPKAFYDTPIGGYKIIFNYANALAKKNNNVYIYFLSDAFPPVNKFSLRQLCRFIYHKFFKNRNKKITWFDIDPQVHLVFEKSILEFTFHSGDVIFATAASTAKLVNKLSPRHGKHFYFIQHDESTFEPDYDTWNTWKLNMKKIVVATWIKHRIEKRTQSCVALVPNFINRQNFGIDNDITHRHAVISMLYNTQSIKGTKYGMEALAIIKKLYPSVQVILFGVTSGPTHAMFNFKYFQKVNDKQLRRIYNESSIYVLPSILEGWGLTAIDAMECGAALVTTDNGGVDDFTQNNISAIKVPVKSSLELAQGIEKLLINDDLRIKIAKEGVASIQKFTFERSFNELESIIKQEIGSI
wzx0502	34.8	IOEB 0502	AZKL00000000	513	Flippase	PF01943		2	B10	MCNMSRTKAAYTNSVIATLAQLTNLIFSFVTRFFFIHELGREYLGLNGLFLNILNILSFAELGIGAAITFSLYKPIHDQNHQSILALMKLFRTVYRIIALTILVCGLILLPFLSNFIADKNLSTSVGNIYFSFLLALMNTVVSYLLSYKRSFVIAAQLGYLDSVNRLSFNVITQVFQIFFLLTFHNFYIYLFIQLLLTFLSNVRITMIANKRFPYLKDLSKAGRVSKDVVDYLKKNVIGMMSAKFGGVVVNGTDNLILSSFIGLSIVGLYSNYTLFLTGLASVLTQGISAVTSSIGNLGSEAGSLGRQKKIFHQYQYINNLVSAFGSFGLALFLPDAIALCAGKSYLLSALVTFLIVENFFITQLRQNVINVTNAYGLYWFERYKAVIEALFNLIISLV…
wobU	31.8	IOEB 0502	AZKL00000000	319	Rhamnosyltransferase?	PF00535	GT-2	2	B10	MNIAVLMSTYNGEKYLTDQIKSIFEQDDLNKSVRITLFIRDDSSNDNTLSIIDQLKKKYRIVLLKDNLNNIGYINSFFELIKSAKADYYFLSDQDDIWGKKKVVTHLNSYQENSSNEPILIYTDMLKFGKATGTFFEDAKMNKRIFEDFRKVIFEPRLSGCLMSFNKSMRDKIINALKLRIHTRHISGHDTFIVRIAAFSGRVKFVQGTSPINNIMNYRVSGQNISARKRTRLRASLDNCQWYNEHMDFAMIMLTYQKILHLSTDKILFLKKLQRINESKFFISRLLKGLSLIKYQKNTIYKVVWLIWLLWKPGSKSL
wzy0502	30.0	IOEB 0502	AZKL00000000	423	Polymerase	XX		2	B10	MQEINEVSKNFHFFSTKETVLNKIRSFLLFTFGVIDFLSLFAFSALATVNPSAATAIGKISSLLIIFLFVNSLVLPKTPRQVIFWLCFGAIAIVDYGLNQRSDFLSQLILIGLSLGSLNIDFNRILKTFMYASILSTLVIVCLSIIGILPIDGEQSSVLFSSYQNIVFCFGFIHPNTFGTILFSIAISFICLYSDTRPKWSWVVAMASILFDFLIGAQTAAVGVIIILIGLFCQGKKTSNIAFTLYHIAYIIPVLLFIFSIVIAQSQGSLLYNWFNQYIASRPSVWNYYLSNYQPKLIGNVVNIDLSVISNVYGNGVLDGSYIYYLLHFGYIGLIILIWAMISINKKGFTYKNSIYHWIFIAVCLTSFPETNFTIFFFNPFLYLIFLNQLSQEKITQYG…
wobV	30.5	IOEB0607	AZKK00000000	331	Glycosyltransferase	PF11380		4	S22, S25, L26_1	MSEAKNPPVDFVIDWVNGQDLSWQKKRSKYLVKKEDASSVRFRDWGFLKYWFRLVEKNAPWVHKIFLITDHQVPNFLNLDNSKIVLVNHEDYIQNKYLPVFNSNSIEIGMNKIPGLSEHFVFFNDDMFINDSVKSTDFFENGMPKDSGVMSPQFPISNSVAHNTMNSMEIVNKYFSRNNILKKHFFKIFNWKYGKDNIRTLTTLPWKAVMGFYDNHIPISFLKSTFEDVWSKEEKLLSQNFEHRFRSKLDYSVWVMRYFQLASGKFVPRSTNFGKYYNIGKQTKQIINDIRTKKHSLIVLNDQEDIQNFELERNNIISVFESSFPEKSSFEV
wobW	30.8	IOEB0607	AZKK00000000	317	Glycosyltransferase	PF00535	GT2	4	S22, S25, L26_1	MKISVVVAAYNGEEFIKDQLQSIVNQSVRPDEIVITDDGSSDQTLDILHDFSKKISDDIKVRIISNHSEHGFVKNFFNGIFNATGDIIFLSDQDDIWEKNKIEAYLNIYRDHPDAICIHGEIDIVNRNRIKIKNHTQGYRRTEKWDFDHFMKKPNYPGMSLSFKTSKVSFELKKVEMLGRKVRTHDFLIALIAEASDGLYVTNKVYSLRRYTGHNVALQNPKTSFTFRSRISSIDTFIYQYRLSKYIYMLFVPDNNAQKNKILKYISIETKRMLFLRTGKISYLLYIFMHINFLPSWKTIFGDLHIFLAKLSKRDLIG
wobX	31.7	IOEB0607	AZKK00000000	359	Glycosyltransferase	PF0534	GT1	4	S22, S25, L26_1	MPDFYKDKPIGGFKTIYSYANALVKHGHQVTITYLSDAFPAYKSFLFFIKQSIRYIYHKSIKYFPKKINWFSLDNRVRLIIDKTPIKITFPNADVIVATSSLTAKIVFSLSKSKGEKFYFLQHDESTFSVDHDTISTWGYGFHLMAVAKWIKERVHKYYPETKVDLIPNFVNFGSFKLINKISDRKDVVSMLVHPDPIKGTEYGLKALKIIKKRFPDVKIILFGTCSRPKETGFEFEYYQNASESKLCQIYNESMIYVMPSILEGWGLTATEAMQSGAALVTTENGGVDDFTERNISAIKVPSRSSTSLARGIEKLLLDDDLRQAIAQQGHDKVQRFTFENSYQLFVKSLLCGLGVAHEK
wzx0607	31.1	IOEB0607	AZKK00000000	514	Flippase	PF01943		4	S22, S25, L26_1	MKNNISRSKAAYVNAFVAAFSQFANLLFSFITRFFFIHELGAKYLGLNGLFLNILSILSFADLGIGSAITYSLYKPLHDGNRENIISLMKLFRFVYRIIAIVIFLMGMLLLPFLTYFIADKNLSSTVGNVYWAFFLALMNVVVSYLLSYKRSLIIAAQLGYIDSLNILSFNIVTQIFQILFLIIFHSFYLYLFVQLLLTFLSNVRITMIANKRFPYLKDLSNAKRVSKDVADYLKKNVIGMMSAKFGGVVVNGTDNLILSSFIGLSIVGLYSNYTLFLTGLSSVLTQGISAVTSSLGNLGSEVGSINRQKKVFHQYQYINNLISVFGSFGLALFIPDVISLWAGKYYLFSALISFLIIENFFLTQLRQSVINVTNAYGLYWFERYKAVVEAFSNLIISL…
wobY	29.1	IOEB0607	AZKK00000000	296	Glycosyltransferase	PF00535	GT2	4	S22, S25, L26_1	MINVAAIVLNYNGYDETINFLDKIREIELINYIVIIDNHSSDNSYTMIKEHLARDLASIGKFFLIRAPHNAGYAAGNNFGMRFALENFDVELFLISNPDVMFGQDTIECLLDLYQLHKERIRLGAFAPSQLNNLKSGYLTSWSLPNWLSDCLGSFLLIGKLVGKLKRIKINKSVDYTEVDVVNGAFFAIPTKSMEKVGLFDIHTFLFCEERILGKKLKNNGFHSFELTNCFYEHKQSTTIKSNIKLIDRFNILNKSRYYYLTKYFNLSIPQKFVVRFCFAFGIFEKKIYFNLRSFFKK
wzy0607	28.6	IOEB0607	AZKK00000000	395	Polymerase	XX		4	S22, S25, L26_1	MQISKKLPRFDDHIQLGLLDRISNFLIFVFAFINFLSLISFSSLSIAHPSIGIEVSRLFKITIIIFAISSFFLPKTPKQLIYWTVGIFFIIIDYRTNDNLTFFSELLLLGLSVGSLRINFKKVLRLYLFSTLLGTCLIIFLSIINYLPIDGQQSSVLFSNYQNIVFCFGFVHPNAFGTALFSATISFLFLYSKKYKKLSIFFILMVVFFDFLIGAQTAAVGVAIFGIGICLNYTKTQNKVNKIFKILYVLPIILTIFSLFLAKYPNTSIYDWLNEHIASRPSLWNYYITNYPPHIFDNSIDIDLSSVNHVYGNGVLDGSYIYYLLHFGYVGLIILLLTMFAINQKTFLTKNNLYGWSFVTICCVAFPETNFTLFFFNPFLLIFFFNQLGSEQKQYF
wocB	30.8	AWRI-B553	ALAI00000000	337	Glycosyltransferase	PF0534	GT1	3	L65_2, 9517	METVLEKILDSTLLKKSFSFSVILKDPVKYADFLTIISKKSNLFYFGTKRRLLSQLCLLKYLLFTKADILIMTGPKSIYLAYLVRLVFFKKYLILSWMHFSITDIKIDKNKLRYADFHLAIAEGIREQLINLGIDPRKVFLIYNPVEKRRDKIKKCSGNTTKLVYIGRVMLAGQKNMKILIDALSIAQTHIKVSLDVYGSGPSISRVMDYAHQRILDDSVTINWHGWSDKPWTLISEADALVMTSNYEGFGMVIAESISRGLVAIAPDILGPNEIIVNNKNGFLYKKNNLEDLVNKILIVRDFSRSINYASVKKTITKFYEEEYFKNLNKILLRIIQ
wzyB553	30.0	AWRI-B553	ALAI00000000	393	Polymerase	PF13425		3	L65_2, 9517	MENITTIQKRISVSDVSILFLFSAFTCIAIMSDNNFVATPWWSLNSLNILIIFTILALSINLISYNVSTKEYFLAIFLFLLAFVTTYTTKNSTCALDLAWIFILRKVNIKQFIWTILITNLILFFLTWLSYRMGSTLDFTNSVSGKHSLGFGNPNTLGQVAAVLIITSLILQMIKGINNISLFSLNLFALGLLYVSGSRGALVISFCAYIVYGALRKNFLPERNQRILIFFYLFSLIFIVIFSFYSTGESVYTSGSFLNILDKIFTNRIGLNNYFMNQYGLSWFGQRVDYSYGSSIGLDVQYAVLDNGILKSFINYGILYTLSIFFLSYLLCKRMIRFEQNWILVPLVSFCFYGFVEQGFNSFWVNFTIGLLGSVFNTKPVFLKQLPTQKDGK
wocC	28.5	AWRI-B553	ALAI00000000	346	Glycosyltransferase	PF00535	GT2	3	L65_2, 9517	MVNKLKISHFKILSSIIVPVLNGENYILNILNDLKEQDEPGQVEYLIVDNGSTDHTVSLIKKFINSIPNDHRFILYFEKRMGVSNARNLGIKKSHGKYIIFVDADDRLKRTFVSSYVSKIENDEADIEFFPFLKVCTLDSEEKNEIIHNDINYAKLARRNFYSSEELLKLIFRFRLHGYPFAYISKRSLWKSNSFPAQISFTEDLLAIANLLVFNDVKAKINSQPYYFYVQRNNSVVHRVGWKEASEAERVAKIIITNVARRFHNRRLTSLAQNLIYGQYYFQLELSIVAEDTIKFLYYRNLLFTNFILTSMPFKSRIARFILLIFLIPRKMKIAEVYFILRRQRY
wocD	29.7	AWRI-B553	ALAI00000000	325	Glycosyltransferase	PF00535	GT2	3	L65_2, 9517	MKNQIEISVIMPIYNVKEYLEKSISSVINQSFDRYELILVDDGSTDGSSDFIDRYKGFPKIKVIHKKNAGSGASRNTGLEEAKERYVYFMDPDDWLDGEMLRDNYELLIRYSPDFLIFGWFDHAFGRSVPKVFEDDVIESKKEFLEKFPTLFKKDVLYNVWNKLYKRSFLIENKLEFGHEKNGQDYLFNIRVYNKTNSVVINSRRYYHYIVKRPSSATANFHYQIFNLYKKEQIELINLMYKNDIHAPDIVSNRWYFILNNCWLRSRTRDKVLLKKRNKYIQDIIEEYKKYNYIDIKNLSNFKSRIKYLFFFRMGLFKYDFRNLH
ugdB553	41.8	AWRI-B553	ALAI00000000	395	UDP-glucose 6 dehydrogenase	PF03721, PF00984, PF03720		3	L65_2, 9517	MKIAVIGTGYVGLSLATLLSQHHQVVALDIIKEKIDLINKKISPIKDKEISDFLLHKNLNLAATLDTKTAISGADFVIIATPTNYDPETNHFDTASVQAAIKETIDLNPQATIVIKSTIPVGFVAQMVQAYHFPAIFFSPEFLREGTALYDNLYPSRIIVGSLSSAAKTFAGLLQEAAVKKDIPTLFTTSEEAEAIKLFSNTYLAMRVAYFNELDTYAEEKNLNSARIIQGVGLDPRIGDFYNDPSFGYGGYCLPKDSKQLLASYQGVPQDLMSAIVASNETRKHFIADQVLAKKPKVVGVYRLAMKKGSDNFRQSSIIDVMDELQASGVTVVIYEPTLSEVNFQGKTLVKNLSDFKAQSDVIIANRVNDEIKDVMGKVYTRDNSLIIDHQSLVQ
wzxB553	31.8	AWRI-B553	ALAI00000000	472	Flippase	PF01943, PF14667		3	L65_2, 9517	MRKHIFQNLIYQSFYQVLKIIMPLITVPIVSHALGVQGIGKYSFANSIAQYFVLIAALGLPLYGTREIAKVRDSKDDLSKTFWNLEGFSLILTSMIVVFYFLAGFIFNLGLIYFIQVILVLGTGLDVSWFFMGMEDFKKITLVNFILQILYFVLIVTQIKSSGDLIKYTVFISSLAFLNPLTLWFFVHKKISFVRPKINDMFIASKESFLLFIPQVAIVLYTNMNKTMLGILSSKSYVGVFTNALLVTTTIITLISTIDTVLMPHATRLFVQKKFRQGYRMIQKVLNLEVYFTIAIAAGIFAITSKLIPWFFGATFSLMEYVLPIAGLLVIAIPGGMTISKQYLIPQGRIKEYNNSVYIGAVISILLNFILIPVWGAIGAALVSVIVEAIIWLIRLVDF…
wocE	27.7	AWRI-B553	ALAI00000000	187	hypothetical protein	XX		3	L65_2, 9517	MVLPPILNTVASDTHGFLILLTIYLIGSYIKRYNINVKTKWLISSMILSLILFYFSMILLYKAGVSFQRIDTFGYGLLPAIFTTSLFILIKQGKPFYSKTVNLIASNVFSVYLITVHPAIQSQIFTEVFNVKKFQDNLYLLLLGLGIAIFLVLLSCFIDMFRKYLFIFLAKLKFHFNLNKKSSGTIK
wocF	30.0	AWRI-B553	ALAI00000000	167	Acetyltransferase	PF01757		3	L65_2, 9517	MRDSRFELTKIFAMLFVVLAHFSLFEKWQTNNLSILNLTKIYFYRPFGQIGVYLFVMITAYFMSEKIPSATQSFSRSKKIWLETFFYSTAIELAFLIITKTIHLRMIITSIFPFFLNAYWFVTAYIMLVLLLPLINKLLSIINKKEFYTLYYWERYLPWCFHQFLIQ
wocG	32.8	S13	AZKB00000000	340	capsular polysaccharide phosphotransferase	PF11380		1		MIQKYKPIDFVVDWVDGGDAKWVAKKNKFSSGTEAEVENIGMNSEKAYREWGTFKYWFRGIEKFAPWVNMIYLVTDHQVPNWLDNSYEKIRVVDHTEIINNDYLPVFNSNAIEVNLYKIRDLSENFVLFNDDMYLTSPTKPTDFFSSDGLPKYNTSISPIIPEQYGTGNFQVNDMEIINKYFSRNEIIKNGHFLNPKQGIKNILKTLIYRNSKFVCGFFENHLPYSFQKSTIKTIWDKETNILKKTSESRFRSKENVSCWLFKYWQIASGEYSVGNSKMGRLFSLEDAQNGLWEKINSGKYKIMCINDSPNIKASEEEQLMNNFIAAMDKLFPEKSRFEK
wocH	34.0	S13	AZKB00000000	374	Glycosyltransferase	PF0534	GT1	1		MNTEIKILQIGAENFGNGGRSVIAYGLTKAMRSDIKNDFVAYSDYEESSITADIRRRGKIYSISNHPFRSTIKLIHHQKYDLVHIHADHAYEALKIAIAAKIGGSKRIVVHAHQAGDNNYRKIKQLVIVISRQLLPLFIDLKLACSKSAAEYMYGRDHLKNVVILRDGIEIDKYHFFPKVRTRLRDELNLTDEIVIGNVGRLVSQKNQAFLIDVFSHFHKNVPNSKLLLIGSGDKKETLEKKINQLGLEKQILFLGNRSDVPNLLQVMDIFAFPSRHEGFGMAALEAQAAGLPTIISNNVPNDVRITDLCVEETINRGVDNWVSRFSKIVNSLPLDRANIVKRAHKKIVSSGYDLRESAMNLEDLYRGLVDGDK
wzyS13	31.6	S13	AZKB00000000	413	Polymerase	PF13425		1		MEISKRKVNLWIVAIFLLADSRFFYLIPMTSYLGGAASNKTLVGVIGFVLFVSMTIINGGIVKLGIYGKSIFLFLTFLFFQGIYEYFTYGYSFTTILFSIIPYFTLLMYMEILYVAQEDFEGLLKLIENIAIILSVLLLIQMFVYNHIHTMFLHFTLSDWFTVYYPTAKGRFYTVAEGLIRCVPLLAFYDLLRPKKTMLRSYLSFSFSLLAIIFIDQSRMYFLSVVIALIVMYMVANKDKITLNRLIGAIIILIVATIFIMQKLNSIYFDLSDSTNGSGYAREDAINYYWNLLSTHFFTGLGIVIPDPGAMYYNLIKGPEGIYNFDDIGLMGIYASMGFIGVIWYIYIVIKNFIYAHKTKGVFERALSYGLSFMMVFCCLTLSYLDKERLMALVITMVL…
wocI	32.1	S13	AZKB00000000	301	Glycosyltransferase	PF13641	GT2	1		MFAIIITDYHSMDQTFDYLKRVMDYVIGDFKVIIVDNGMTNSGRQFLISDGCVFKEFQISNERILTFDFKSHTVVMVEADNNGGYAGGNNLGVSICNKLYNVDYFIFSNNDIRFIEKIRLDKFMDFFKKNPDIGILGPKIISPEGNDQNPRREMSFFTQMIVWDFNILLFRGRLNKYVWNLDQTAKSSKINGWVSGSFMVVRRDIFDQVKGFDETIFLYAEEMILSTKFRQIGFNTYYNDQVKLVHYHRGSLPSRKQRLWNHESKRYYYQRYKGVGNFRLRISDLIFNIVDWLYRRRHGGK
wzxS13	31.0	S13	AZKB00000000	472	Flippase	PF01943, PF14667		1		MRVVKNYLYNMSYQILLLVLPLVTGPYVSRALGPSGVGINSYTYTIANWFVLLGSIGVAYYGNRQIAYVRNDQKELSINFWEILLMRTATIIGAFIFFLVYVVTIGSYKQYQLVQSSYIVAAGLDISWFFMGIEDFKKTVLRNTIVKVISLAAILLFVKNQNDLYEYILILALSTIIGNITLWPFLKNILVPVKIKDLHPFRHFKGSLALFFPLAAIQIYANLNKVMLGYLDSTNASGFYDKSDVIVKTVLTLATSLGTVLMPHTAKIFSEGKSGQVKNLLYKSFGFISFISIPLAFGLAAISFKFGPFFYGNGFGPVGTGMFIESFVIIFISWASVTGNQYLVPTNQVSAYTKSVFVGAAVNLVLNIPLIKYMGLNGAIIATVCSELSVTLYQILAMR…
wocJ	34.5	S13	AZKB00000000	374	Glycosyltransferase	PF0534	GT1	1		MKIGYISPTNPFTDKKTWSGTYYNTRKALEHAGHEVEWIRYDINGLRDVIGSHLYGFYNNRRKVLYSHSRIASRLRTNSIKTNFSNYDLIFVPGQSEIVAALRTNVPIVYYSDATVPLMVNYYWFNLPEKAIIEAKIVERRAILNSTYCLFASEWAANSAIRDYGADFERTKVFPFGANIDNHYIKSTFSYRRGEVLKILFSGVEWNRKGGKIAVDAVENLNRRGIKSELTLCGINNLPSYVNSKSFIHNVGFLNKNNKNELKEYSKIWEGNNLLLVPTRAECAGIVFSEAAAYGIPIVSTDTGGVSTYVLNGVNGQRLPLKANGSEYADVIENWVQTDQLNLLGKGSRNLYETQNNWETWGKRFNRVIFGKEN
licD277	33.1	IOEB SARCO 277	AZKD00000000	277	choline phosphotransferase	PF04991		6	277, S15, L161, L18_3, 450, S14	MSFHASTNLRKLQHVDTLMLKDIVNVLEKHNIEYYLIAGTLLGAVRHHGFIPWDDDLDIGIPRDGYEKFLSHREEWLPEKYFAENFQSNPSYKYYITRVYNRTVRVREIRDRNKGTSESFASLDIFPFDGTPNNIIKRKFFIYHVLYLRMMASLANYENIDLARPRKFYEKEIIKLAGFIRTEKVLNCSRYYSKIDRLLKKQDFKKSSFVGSIMGAYREKELFPRAYLGRGQKQIFYNFKANGPENFDLYLKHMYGDYMQLPSDKEIQEKRHFEIID
wocK	31.2	IOEB SARCO 277	AZKD00000000	337	Galactosyltransferase	PF00535	GT2	6	277, S15, L161, L18_3, 450, S14	MAAIRNEKPFFSVIVPVYNVGKYLDKTIDSVIKQSFSDWELLLIEDSSADNSDEIIKKYVKQDSRIYGYRNLTNQGVSYTRNKGITLSNGKCIVFLDGDDKLDDHLLEKVFNYFQKHQSVDIIGFNFNIFSDDRALNSSEKRFLSRDLIEATYSREESLDQLFNDKLSHLVYLYITKKEIFSKNKIIFPVGLEYSEDMSVVYRLFASASVIHVFSDRFYFYRQRDNSVIHRPKKKHALDILQTVHELDMFADRNFPNLKTKVFMYEIPKLINAYSIYAKSSGNTNDSRYILKSIKKEIKFKLLRVGTLDFLSQRDKIKYFFIKMGLLNMLYKMKRGI
tagD277	31.5	IOEB SARCO 277	AZKD00000000	147	Glycerol-3-phosphate cytidylyltransferase	PF01467		6	277, S15, L161, L18_3, 450, S14	MKRIITYGTFDMLHYGHINLLRRAKKMGDYLIVALSTDEFNWNSKHKKTYFTYDKRKQLLEAIRYVDLVIPEKNWDQKVNDMKLYQIDTFVMGDDWTGKFDYLSEKTGIKVVYLPRTPEISTTQIKKDLNSRKPVLKHDSSTSKRER
wocL	34.0	IOEB SARCO 277	AZKD00000000	107	Glycosyltransferase	PF00535	GT2	6	277, S15, L161, L18_3, 450, S14	MLDDCPLVTVVVPAYNVEKFIQKTIKSILNQNYSNIELIVINDHSTDGTLGAIKKAALSDKRIRLISNAFNQGLSNSRNIGIKSAHGKYIEFVDGDDRLKKMLSIFL
wocM	27.9	IOEB SARCO 277	AZKD00000000	190	Putative glycosyltransferase	XX		6	277, S15, L161, L18_3, 450, S14	MYISNFPTGIYIGKNKINLLFRRPFPHFAWSFLYRTYLFTKYAIFYPIGRSYEDYATTYKVFSFANKVVSTDQRLYEYIQRDSSIMHSQNISQAMDILIATQEIDNFFNLEDSQLKKVVYMYQLPRLLNAYGISLKSKVKNTELTAKIKGLILKKISIIGFSSFSKRDVIKILLIKLNLLGYLYRIKKMI
wocN	30.1	IOEB SARCO 277	AZKD00000000	338	Glycosyltransferase	PF13692	GT1	6	277, S15, L161, L18_3, 450, S14	MKKFFLSIIYSSQFNAMTKARKDVNTILESLNFSKITVKYIYSRSRIIRSFRRLFLISILIRRIPRNSLFLIQFPTYFGSKIDYLLLSKCRRKGVKTILLIHDIEELRKNFSINQKKFSAVTRVMNESDFIISHSLPMTNVLKEIGIKTTIFELKLFDYLTTCKSDPQFNKRTINFAGNLNKSPFISELAKNKHIILNAFGAEPRFSLPKNVIYRGSFSPEKLTGEFNSGFGLIWDGDKINEMSGIGLYQKYNIPHKACMYLAAGVPVIAWSKSAIAPLVLRFGVGILVDNLSNIDVKLAKVSENEYQEMKENSRKLGIRLRKGFFLKQIIRKIKYLS
wzy277	30.0	IOEB SARCO 277	AZKD00000000	381	Polymerase	PF13425		6	277, S15, L161, L18_3, 450, S14	MLQRMLTRVSSLSIQNKAYSASPYVLITVSILLLLKELTHFDFQLKDFFWLILVLIVSTQFFRYGTNWLCLVYLTIFSARNLGLKKTIKFVLISQIIAFSLVVVLYFLHILPEATWGTQNGEKAFGFLYPTYPAHLFFLMTLAIIWLHKDKISFIFLIFLGIVNLFLFIWTQTSSPFILSELFLGWVMLDKNGFHRSNFIFEEKFSIFFVPLLIALYVWIVLGFSHGNRLSLFLNSILRQRVMLSDNGFSNFGVHLLANPSIQMFGWNYTQTIGAQYNFVDSGWLEQLFFYGILVFVFLWFFLCVFLCWQLIIGMVSWL
wzx277	31.5	IOEB SARCO 277	AZKD00000000	475	Flippase	PF01943, PF14667		6	277, S15, L161, L18_3, 450, S14	MKVIRNFIYNSVYQVLLLLLPIITAPYVSRVIGPKGVGTYSYTLSIVSYFVLFGTLGLTLYGNRQIAYEQNDKVLRSQTFWEIFFLRTICLLFSEIIFLFSTPFGHSSLSIFFQIQSIGLISSVLDISFYFMGMENFRVTAVRSIIFKILSVCAIFIFVRNQSDTWIYILILNLSTLFSNISLFPYLRNEISLPVWRKLHIFRPLFPSLWLFIPTIATNIYLQLNKTMLGSLKGLVQAGLFQQSDYLIKVIIGIVTSLGAVMMPRIANLYAKKNSSEIIRLLRKSFSFISFISLPATFGIMAVSHEFAPLFFGERFSEVGNIMFIESGIIFLIGWSNIVGIQYLIPTNRMKAFTLSVVSGSVFNFFLNLLLIPKYGAVGAATATLFSEFSVTFIQFCFV…
wocO	30.6	IOEB SARCO 277	AZKD00000000	324	Putative glycosyltransferase	XX		6	277, S15, L161, L18_3, 450, S14	MKTKVKFITAWFGSHYMNYFDKWVTSLQRNAEFDFLVVGNIKPNIKLPKNVEYMHMDLMEFKKRLSNLVGFQVKISSLGKVAEYRPAFGQMFQRELQGYDYWGYIETDLILGKLSTFITDEVLSHYDQLFTLGHFILFKNDSEVSKLYKASHQLKNVATYRDAFRSNAFHRFDDGGISSIVKSFGKFKVLEWPEIIADIDFRVFPFKMINDENPRIFAYVDGHLVGYHCKNGELSDKKEFLYIHLQKRRMESVTRDTNFVIVPNKFLPLKSLTDKDMIKKSQRTPLEWKAPKNQIRLLNNFNFSNIIWFIKKRFNIHDNGKLKH
wocP	30.5	IOEB Sarco 277	AZKD00000000	331	Capsular polysaccharide synthesis protein	PF05704		6	277, S15, L161, L18_3, 450, S14	MLINKIIKEYKKYGGSNLIKYYHDSHVLIYALSLAPFLIANKTGEELFREAISNKIQRKFYKKYLNYKIDSNLFKTDLVGKINTRIFNKRPIWFCWFQGIENAPKLVQVNYKNLQNKLGNERVILITADNFLNYVRIPKKIIIAWKARKITNTQFSDLLRAELLTENGGIWLDSTVYLSSLELPNYFDDSFFIYQSLKPGRNGLPLPISSWAIASDQNEALITRTRDLMFDYYLSGNKQTEYFLFHRFLMIAFKERPELATSIARVDNSQPHELLIQLQRSKNISLKTINKYLELSSLHKLTNKINGNNQEQNLKKIIKIIAKPLGLNNLG
wocQ	26.6	IOEB9805	AZKE00000000	353	Glycosyltransferase	PF00535	GT2	3	9803, 8417	MISISIIVPVYNVEEYLDRAFESIISQSFKDFEILIIDDGSTDSSGKISDSLKKKYPTFTRVFHNKNNGVSYTRNFGINVALGKYIFFMDPDDYIESNFLCELFQEITSKKAQIVIAGFTNVYPKINGKVYKRPVSLRNIFYHKEDFRNNFYFYLNNTTLAVPWNKLYEREYLIRNKILFKKVEMEDLYFNSDVVKDISRVSIINNIDYQYFRNNANSQMNRISDLNFFRFRKNQFLYSLSVYKSWKLNDKKSDSRVYYFFACRIIECIQLLSFSNTLSFTRKLSEIKKILDDPISIEALSKSESNSVFLNLIISIFKMKSAPLAFFVSFIISIIRKNFSSLFLNIKLKIMKA
wocR	29.0	IOEB9805	AZKE00000000	355	Glycosyltransferase	PF00534	GT1	3	9803, 8417	MRILIVNTIPFNLNGMSTMIMNYYNHFNKDLFDFDFVVNKHIDSNFEKDIIYNGSRIFVFKNRNKNPIQYIWKLHRVLKIGEYDVIYINGNSATMAFELLATTGLNLKKIVHAHGQTTDHPFLHRFLYPYFIRHYDKAFAASKLAGDWLFKGKKYQIINNGIDPKKFSFNEEKRNKLRNENLINNEKIILQVGSFTKQKNYEFTIEMFAQLIKDEPDYRLWLLGEGPLKEKIKKMVMLLNISDKVLFFEPTIHTSDYYSAADICIFPSSWEPFGIVALEAQAAGLPVILSDRFIREVEVTHNVFFLPINKKIWVDKIKLNYDINRNTDYSYAFEKSGYSITQNAHNLETILESMR
wocS	31.6	IOEB9805	AZKE00000000	362	Galactosyltransferase	PF00534	GT1	3	9803, 8417	MNPKYLKYADYHLAISSQMIPQFNKIGIDASKIYVIYNPCSRKKKIIPSSSDGKFRIIFVGRIQLIGQKNIKEMIDAISCSKPLRKTIFDLYGDGEDLPLVKEYARKKMPSNVETNFHGWMDNPWKNIKMADALLMSSKFEGFGLAPAEAISYGIPVISADYPVGARDLIKKGINGFLYKPNNPREMAEYIKKVENGFFRLEERSKILLVSYMGTNMTKGLLKVFWKY
wocT	29.6	IOEB9805	AZKE00000000	334	capsular polysaccharide phosphotransferase	PF11380		3	9803, 8417	MNYKNDEKIDFVILWVDGSDFAWKRKFKKYAPKVFSFPSESDSRFRDYGLLKYWFRSVEKYAPWVNHIYMVTDDQVPDFINLSNPKISIIDHKDIIPEKYLPTFNSNVIEFYIHKIPNLSEHFVLFNDDMYLNQPTKPSDFFYRGLPRDFAVFKPLVLETWFDHIQASNLIYINSKYGKKKHELVLRNFFKFFNIKYGVYLLYSFYSIPYNNFLGFQYRHVTIAFNKTQYQDFVSNFKGLASQSLHRVRDGSDISQWAIRYSRLINGKFYPQSPNFGTYFVISDVDSIRKEIFKSKHHVICINDQDDIKDIDLYRKNLYKIFNKIYNLKSSFEI
wzy9805	28.1	IOEB9805	AZKE00000000	398	Polymerase	PF03988		3	9803, 8417	LVEKKAIGPQGLKKTVLIIYSLFLFFLIIFSRSSLDTDSQANIKLIVVVIEIGLYIFSFLVGLIYFRINSESLYILLLVFLSIFVYFITRDKSIALMAIAIFALRNFDQKEISKFFLITNVVAFFSIISLHFMGILQSVYSYSDGTTKDSLGFGQANTLGITLLVINVALMYTYRERLLNWLVIFILAIDYIFLSVAYARSSILLIIISSLMFFALKYRFFMKIGKNKLIYMFVFFLFYVLRYLSYFLKVDLCMLVVLS
wocU	31.5	IOEB9803	AZKE00000000	331	Glycosyltranferase	PF00535	GT2	3	9803, 8417	MEGLISIIMPVYNVQDYVVDSIMSVLDQTYKKFELIVVDDGSTDNTSIVIHNFIHKNFDKRIRFFSKKNGGLSSARNYGLPISRGEWIYFIDPDDVIKKDLLEKCMLAQKEDNSDLVMFRFHNIDDSGKRISHDVFSDKMVSGSYSREDLFSHYLLGHFQNYVWCYIARKNVYVKNKIFFPIGKKYEDIYTTPKVINGIAKATFLDEYLYFYRLRNGSITKTPSKERTTELFDAFLYSSNFLHDILKNKFKKSQHTYLVDALLHVYTVNLYRKSSDSKKIEKQLTKLIRKNLWQGRAYGLSWKKKILSGLISFKLIPLANLIIYIWESSIK
wocV	29.1	IOEB9805	AZKE00000000	382	Pyruvyltransferase	PF04230		3	9803, 8417	LLSRCTNKKILEVIEPETQYFIRKIKKIENKTGTKPVLFWQGGGNMGDVWVDQEKLRQLTALAFPNDKIFFLPQSVSFKKNSDIFRKSHFVYDKLTNSFFFFRDKISWSFARDKMGISKNNFLVPDTVIALTRSINYFHSTREGILKVFRSDIEKENVFDSQKESLSKYLSKIEYIQVFDTVHHELEFFGKAKRKRIIKKTLNLFSLKKLIITDRLHGLIFSVITNTPVIVFDNNNHKISNFVHTWLDDFSFVYLVKTEDSTEKIRQVAHNFLYHYDRNSYIKNNDALYRNIEEYENVIKENLNNFDKL
wzx9805	29.6	IOEB9805	AZKE00000000	466	Flippase	PF01943, PF14667		3	9803, 8417	MDKRYKNLLGNSVVFAVGNLGSKLITFLLVPLYTYVLTKSQYGTVDVLTTTVSVLAPIASLDIFDAVFRFIMDKSENDKSVFTNGILVTLYSASLMLIVCPVLLFFKVPLAMPFLIILLLNVLLSILQNFIRGIGFVKIFALTGILNALVLGLSNILFLVIFKFGIQGYLFSIILSFFCSILFISLITKIWRFFDLNYASITEIKKLLKYSIPLIPNALSWWFTNDASKFFILFFVGVSGNGLFAVSNKIPTILSVFFSIFAQAWQISAVSEFDKDDASEFYSKVFNLLISFSFILVALFVLFVKPFMQIYVSSKFFQSWEYVPVLLLAATFSNFSAFLGTTYLAAKRTSGIFSTTVFGMIINVAACWILIPVIGVHGAGIGGSLGFLTITILRYFQTK…
wodB	29.9	IOEB9304	AZKI00000000	271	Glycosyltransferase	PF00535	GT2	2	C28	MISRKSTNLKNVSISIAVVFYNNGIDSINKIIDNILGTTVYFTNVCLYLINNSPDNTKINDFMNLKKSQSNRISVLIPSKNKGFGSGNNLVLPMLTSEYHFIINPDVIIPDQNEIIKMINYLEKNSDIGLLSPLIKFPDGNIQHLLKKETTIFDMALRFIGLPFFKKRQKEFVCLPDGYSNIHRAENVPGSFMLFRTSVFKKINGFDEKFFLYMEDSDITKSVNNVSESIFFPDAFVYHEWQRQNRKSLKGILTMLRSASIYFNKWGWKLF
wodC	28.9	IOEB9304	AZKI00000000	364	Hypothetical protein	PF14897		2	C28	MIYIGLVILNLLFFLLRKFQKISSFLLAMWLGFLVGSPDILTNADYFVYYDSYVYHNQTFEQGYMFLAGIYENLGISYATFRLQLSLIAMLVLWFGIIRITRYPSLAIILFSISNFFVDVIQMRNLLMLALAVFGFSFIKNLKSYKQVILGLVIVYCSLLFHSVGIFFVFVAILFVLPHFIFKKISLSISIISIFLNFLLITSFGRNLVDKVLIFSVSLVSQRSNITENLLNVYQNSASNRYWIESAIVILLICLIAYLIKSNSNLQSQKNQILFVTLSFVPLLLFSLALLKISQDYSRAIRNLGFLYAVMLIDPASQSKYLINKVYNLLFVSIISISLGWLSIFSGYYQYVVPNIPNSIKLNN
wodD	30.2	IOEB9304	AZKI00000000	363	Glycosyltransferase	PF00534	GT1	2	C28	MRVLILDAVVKPNSGGVYTVLKDFYNDALKRKDIDFVFIVGKNNILERQENVEIVLNRRIQKNYLYRVFFDFFFGRKYIEKFDPDVVLSFQNTGVLHLNIPQVVYVHQPISFQKTYHFSLFKSSERKMFFYQYIVGTVLKINLFLLKRSEIIVQTKWMKRAVGRISRAQIKIFKPKIDVIDKELLLKSIENSKSKYLFYPSTAMVYKNHLTLVEAYSKLNSEFKKRMPLKLTITRDEYTRMFGEPSNDIGIEFLGRIPRRKVLELLAVSSLVFPSKLETLGLPLLEAKELGRPIVASKTSPNMETVGSYENVKWFDPDSVPSVIEALQEASVSTSKVQKKFNKNSKNNGWDNLINELETYSVN
wodE	28.1	IOEB9304	AZKI00000000	326	Glycosyltransferase	PF11380		2	C28	MKKNKREKFPIDFVITWVDGSDKKWQNKKLEYIDLIKDRKQNQINRYRDYGLLKNWFERIWEYAPWVRKVFLVTDNQAPKWAYKNDRIVIVDHNDFIPKKYLPTFNSNSIEMNIWRIGDLSEHFVLFNDDMYVTKNVYREDFFNSDGLPILTGSFNPVVPRDNFSKIIFNNMVWINEFYSKKNYFRKNWKKYLSFKYGFALNFRSLLCLPFTNWLGFYEDHLPYPHLKSKFTDLYNKCPKIFEETSSHRFRESDDYSQWLLKNIYLVSGNFYPRKKSLGIVVNLQKKSQLNKFESLIGKHKIVVINDDFVDNSIVAELQRILFLGK
wodF	28.7	IOEB9304	AZKI00000000	320	Glycosyltransferase	PF00535	GT2	2	C28	MNYLKKNNLTVLIVTYSDRRKYLKRSLNSLKLFGNCLKNIVLVQNGVDYDLMSFLKKEISLPLEIFHLIIHKENTGSSGGFGDGIEEAKSLSGDFLFILDDDNVVPKQSISNLQELSLKSLERAYDSRIAISFYRPKHDQDSLKFKRKFDFINKSYVKNTVVNFSIMHKFFKKRYFKKRVNPKNAELFFAPYSGLLIEKELLKLVPPVFKDFYLYGDDTRLTSQLSYAGVKIISIECIFTKDLEQSWYQNKIEIKQQKNSIELFLTSKDQQNMWRPFYTLRNEIYNSRTLHKKGNLIFYVNLFLLVLIPFFIYLPKTKMY
wodG	31.8	IOEB9304	AZKI00000000	298	Glycosyltransferase	PF00535	GT2	2	C28	MTNDKVIAGLIVTFNPDIPRLKKNIDALKKNIGNNFLVVDNGSNNIDEIINIVQNNHILRFPNNLGIAKAQNEGFKRLLKDKYKWIILLDQDSILPLNACDVICSTKEFSEDLTGIIGVSIRKDLPKRGVVEESQLISSGCFVRAEAWIKSGGMDEYLFIDFVDLDFDSRVLLAGYKLYEETDVVMEHEIGKTIYAPTLGKLLRLSYREGYFFDHSPIRIFYFYRNSIIVQKRYPNLFHVNYNLTFKYLKRTREIFAYKKPRMKKFFYALKGISEGRKYSPKRDKEFQSILEQIYEKN
wodH	31.0	IOEB9304	AZKI00000000	355	Glycosyltransferase	PF00534	GT1	2	C28	MKKINFVLPATNNQSIGGYKIIYQYANKLSESGYKVFISFSYRTFPTFKHVFHQRIGRLKHHLTGNGYSREVTWFKINKEVELLFDLISPEEFPDADIVIATAASTAFIVNELPISKGKKFYFIQNLETWWFDENIDKLNQTFNLGLNNIVISKELRQKVIESGAPEPYYLPNFYDHQEFYLTHKMENRINKVALLNHIQLTKRTKFGLEILSEVKKIVPDLQVELFGAYKVPEDLPNYVHFTYQASPSDLRRIYGESKVYLLPSVLEGWGLTGMEAMASGTMVVSSRIGGITDYANDDNSILVTPDNKKEFIDAVVRGLINDNMRISLSKCALKDVQRYKINESIKILKRILNL
wzx9413	30.0	IOEB9304	AZKI00000000	512	Flippase	PF01943		2	C28	MKTISRTKAAYLNSSIATIAQFINLIFSFITRYFFIHELGSIYLGLNGLFLNILNILSFAELGIGSAITFSLYGPIYEHNHHDILALMKLFRTVYRAVASIIFVCGMILLPFLTDFIANKNLSSTVGNVYFAFFLALMNVVVSYLLSYKRSFLIAAQLGYIDSVNRLLFNVFTQIFQIIFLLTIHSFYLYLFIQLLLTFLSNVRITIIANKRFPYLKDLSKAERVSKDVVDYLKKNVVGMMSAKFGGVVVNGTDNLILSSFIGLSIVGLYSNYTLFLTGLSGVLTQGISAVTSSLGNLGSEAGSINRQKDIFHQYQYINNFVSVFGSFGLALFIPDVIHLWAGKSYLLSALVTFLIIENFFLIQLRQNVINVTNAYGLYWFERYKALIEALSNLIISLG…
tagDC23	33.8	C23	AZJU00000000	149	Glycerol-3-phosphate cytidylyltransferase	PF01467		1		MKRVITYGTFDMLHYGHINLLRRAKKLGDYLIVALSTDEFNWNSKHKKTYFDYEKRKQLLEAIRYVDLVVPEKAWDQKIPDMKLYQIDTFVMGDDWSGKFDYLSKKTDVDVVYLPRTPEVSTTQIKKDLNKRNLADEHSYERKTNNKYG
wodI	30.3	C23	AZJU00000000	285	Glycosyltransferase	PF13641	GT2	1		MKERRTISMVNMLTNDDPMAVSRKSPIISMAVVLYDNSTELIDNLISNLFSATSSFINVHLFLINNSPQNSALSVFLRNKEKIDIRIKVIEPKHNLGFGSGNNLVIPFLTSDYHFIINPDVIIADNLQIPKITNYLDHNLEVGLLSPLIKFPDGQVQHLLKKDPTVFDMFLRFLGIPIFKTRQKQFVNLPDGYDHVHYAENVPGSFMVFRTSIFKRIGGFDEKYFLYMEDSDITRAVNKISETVFFPDAFIFHKWQRENKKTFKGIIEMLRSMIIYFDKWGWRIL
wzyC23	28.7	C23	AZJU00000000	405	Polymerase	XX		1		LTKFFTHNAHLIESSKSINIFDYFTYFFYFLFIFFQVISNSSWHFFINLGDLASPLSRTNIFFLIVLFLISCLRDWNIKQFIVTMVLTFILLAYFLKYGSNLFSVFLVLVLVGMAINPVKLLKIDFYARLFSVLLIIFLSLIGILPKSGNAGSYTDFYYSVFLYGFTWSPILGYLILIIFLEFILLFKIKKSVLVATTILYVFFQLSIGYMTGIIGGAMAIILLFLSRHKFFNLPSLALLTYPFLFLVTVYVSIYYNSASSMWALWNDITSFRISIWQYYLQNWKINFFGNIIPDQNNIIGSTVLGHGALDGGYIFFLIKYGFLSIMIIYSLIVIVKYEYDNKIQKDISRNGFWIFVIISILTAFSETSSFLAYFSPFAALLGSLAFFNRDKLKIELEY…
licDC23	30.5	C23	AZJU00000000	271	Choline phosphotransferase	PF04991		1		MNDDLRNLQLHDLKMMEMLNIFFQEKKLNYFMIGGTLLGAIRGKGFIPWDDDMDIAMPRKDFEELVHNYAEMLPEHYHMLHFSKDISFKYTIVQIVDDRVKVREKKFGKVDKGYSFAAIDILPIDGVPNNKIWRQIYYLRYLFKRMLLSFYYSDAIDMDKPRKVYEKIMIGIAKFFPFKKLINPTWIKINIDRQLKKYNLSNSKMSGTICGAYRTKEIVDSNFWKQSSNYLFEGDYFKGPKNYDAYLQLIYGDYMKIPERGKRQTHYEILK
wodJ	30.1	C23	AZJU00000000	380	Glycosyltransferase	PF00534	GT1	1		MRILLVNTGDGIFDGVSQIEYNWWKTMPSSLISYDFLTLASSTFGLYRQELIDHGSVIFDFQDKRNRILRNLHFVNYLFNFFKANHYDIVHINSGMSLRSLIMLFVLKCFKVKVIFHAHSSVFEDDWKQKFFRKTLVYMFYHLSDLCIAVSKVSAYTFFPKKYVRNHQVKIINNGIDLPKFKFNVKDRKILRSNYQIKENDLLIGFIGRFIYQKNPEFVARIFLNLSKQNKRAKLLMIGEGPLKEKVLSILAQPLRERKVIMMNDVTDIARYYQMLDILLMPSRFEGLPLVAVEAQASGLNLIVSKKITREVIVNKSVYRLDADKDCDINRWVDQIDMIFNLRSENRLSEFKQLQKSKFSQKNFDKKIISFYYRLLRRSK
wodK	32.9	C23	AZJU00000000	323	Capsular polysaccharide synthesis protein	PF05704		1		MNDKRILSLLKKKSFFKEMRVLYRSHVLFYSIAIFPFLSYSNKSLEVYRDAIENLIHSKLEKRYSRRKIDFESSFIGSNGFKNTNEERPVWVMWLQGYEAAPSLVRFNINRLKNVFGDSRIHIITKKNMLQYVSLPVYIYDKWLSGIITNTHFSDLIRVCLLSQYGGIWIDATVFWYSSSSLSYLENDDVFFLQTLKAGGGGNATPVSSWLMASTRSNALISRVRELLFIYWRENNILIDYFLFHHFLVMAMAEYPSITEGMTRISNAQAQDLQEEMSQHLLSERKYFRIMNNFPFHKLTNKGNDIFKQNLSLFFNLNVERYK
wodL	27.3	C23	AZJU00000000	321	Putative glycosyltransferase	XX		1		MKNKVILIIPYFGQFPSLYEAWEKSALKQSDWIDFLILTDAHFIGRKNIKIINITFEDLKKNIESFFHENNLIQFPYDLVNFKPAYGEIFNKMIIGYNYWGYGDLDCVYGNLKSFVFPGVRKGYQKIGDFGHFTLFKNNKFMNSLYRLKTKNSPDFLTFVKKHSEKNHLKEYIAFDETAGIDIKTTDMGIDTYIPKNFCLDINPFKLPLFFKKSPIIYIKILETQIIAFFADGIVTEFGYVHYQKRNLILKLKQKVVYPFFITSTSIEYSEAKIRDNNFFPNLIERILFSWSIAKKSSKNRHGLPFLSLIIFVRNFKRYGI
wodM	29.0	C23	AZJU00000000	340	Glycosyltransferase	PF00535	GT2	1		MTKKIAVLMSTYNGAKYVEEQIASIFESFEVAGMSGHLFIRDDFSKDNTLSLVTNLKKKYNEITVLQSYSNLGFKLSFWELLKHTEGYDYYFFSDQDDIWDPDKVKIFVNNFDGLNNTYSDTVPLCVYSDLLMFGSVLSKQIKVSDYFRWNHSLDGVPNWFFANTITGASMAINDSLRKFLVSLPISFIEEEFYHDSFIAKIVGSIGKFKYIPLPLTKYRQHTENQSKKWGQKHTLKQSIEARKNDFIIQIIIAEKLLTYFKMHGLAYNDNGILHVLRSFLNNNHYSRIANSIKISRYLIPVIKPVLYRKVIFIFITSFYSNKFINSCKNKKIVNYRFVG
wodN	26.6	C23	AZJU00000000	311	Glycosyltransferase	PF00535	GT2	1		MNQQNFKKEKPRILAVIVTYNPNIGLLIRNIRAIKSNLNNNYLVVDNGSHNFNDISNIVESSHIIKLSKNLGIAAAQNKGFAYGNNHFYDWILTLDQDSKIPENFIRRIYALPEFYKKNTGIIGSNFTNSFFKMSNKKGLIKQSRIDTIIASGSLININAWKWVEGFDESLFIDCVDFDFNAKLKISGFSLFKNYDILIKHEIGQVVYAPILGPLLFPNNKPKYFSDHSYTRLYFIYRNSVIIKKRYPQFFINDKNPVYSNFKKSREIIVFSHPRIKKFFFAFKGTLDSSFYKPEKDLEFQKVIRRICHEN
wodO	33.1	C23	AZJU00000000	354	Glycosyltransferase	PF00534	GT1	1		MRINFVLPPATEQPIGGYKIVFQYANKLAKIGFDVTISFCYRVYPTFSHITYQKAARLKYHLFGHGYPREICWFHLDHRVKLLFDLISKYEFPDSDVVIATAAPTASMVADLPQSKGTKYYFIQNFETWWFDENIDKLNQTFNLGLNNIVISKELRQKVIESGAPEPYYLPNFYDHQEFYLTRKIENRINKVALLNHIQLTKRTKFGLEILSEVKKIVPDLQVELFGAYPAPDKLPDYVNFTYQARPKDLRRIYGESKIYLLPSVLEGWVLTGMEAMASGTMVVSSRIGGITDYANDNNSILIAPDNKKEFVDAIVSGLTNDNMRISLSKHALKDVQRYRINESINILKRILNV
wzxC23	30.1	C23	AZJU00000000	512	Flippase	PF01943		1		MKTISRTRAAYLNSSIATIAQFINLIFSFITRYFFIHELGSIYLGLNGLFLNILNILSFAELGIGSAITFSLYGPIYEHNHHDILALMRLFRTVYRAVASIIFVCGMILLPFLTDFIANKNLSSTVGNVYFAFFLALMNVVVSYLLSYKRSFLIAAQLGYIDSVNRLLFNVFTQIFQIIFLLTIHSFYLYLFIQLLLTFLSNVRITIIANKRFPYLKDLSKAEKVSKDVVDYLKKNVVGMMSAKFGGVVVNGTDNLILSSFIGLSIVGLYSNYTLFLTGLSGVLTQGISAVTSSLGNLGSEAGSIDRQKDIFHQYQYINNFVSVFGSFGLALFIPDVIHLWAGKSYLLSALVTFLIIENFFLIQLRQNVINVTNAYGLYWFERYKALIEALSNLIISLG…
wobAB429	30.7	B429	ACSE00000000	192	priming glycosyltransferase	PF02397		13	0501, C52, B202, B304, B318, B568, B576, 0608, S28, S11, S23, CiNe	MDIFGGLFGLILSIIPIIFLAVRIKKDGGPVFYAQERIGKNGKSFTMYKLRSMVTNADDLKDTLLEKNELHGGLFKIKEDPHVTKIGRTIRHYSLDELPQFWNVVKGDMSLVGPRPCLKRELAQYSEHDKQRLLVKPGISGLWQTSGRSNLDFADMIKLDLQYIEKRSIKMDLKICFKTIGIVLFSEDPGAY
wodP	32.5	B429	ACSE00000000	157	glycosyltransferase	PF08660		11	B202, B304, B318, B568, B576, 0608, S28, S11, S23, CiNe	MNISNKKNLKVALVGSSGGHLTHLYLLKPFWKDKDRFWVTFNKEDAQSVLKNERMIPAFYPTNRNIKNLIRNTFLAFKVLKREKPDIIISSGAAVAVPFFYLGKLFGAKTIYIEVFDRIDRPTLTGKLVYPVTDKFIVQWPEMKKIYPKAINLGGIF
wodQ	32.9	B429	ACSE00000000	160	Galactosyltransferase	PF04101	GT28	11	B202, B304, B318, B568, B576, 0608, S28, S11, S23, CiNe	MIFVTVGTHEQPFDRLLREVDKLIEKKVITEKVIMQTGFSKYTPKNAEWKSFLSYDQMDQMIVSSHIVISHGGPASFLNVMSQGKTPIVVPRLSEFHEHVNDHQLIFVQQLIDRGYDIKLVNPIDNLGDTIKQYDKHAESYKSHNSQFMDSFENVVHDLF
wzyB429	32.3	B429	ACSE00000000	472	Polymerase	n/a		11	B202, B304, B318, B568, B576, 0608, S28, S11, S23, CiNe	MLSYDNRSAQPLQYIACLFFLLGTFSIASLTGFNYFGIFGAFIGAFLITEINVNKQYIAFSILLSLSLQNLIIGIFGHLGNQFESLVILTQVPFLFLFFTYSFLILKRKIFFSKLTICIGLLLLTVLFAATEGGGLSNMVLQVRNLTTFYFAFEVGRYSLDSPLLLKKFIRMFLILAIVMFLSGIVLLIGGFQLYSYIGIRNVYFAKGLSNEGITGMPGRFTTDIFNIPIVRMGSLYFEPVTLSYFFSAAFVCSYIIKWTKSIVLSVTMTLLMGVAILLTGGKGGMLVLASVLISTLFFKIFSSKFIHFRMISSFWLAAFLSFLIIGVFSNFYGQEYAGPSAAHFDTISQTWTTIVQKPFGHGLAQGGFDQTDASFSDMESTGAESALMSFGYQLGIQG…
wodR	35.9	B429	ACSE00000000	243	Glycosyltransferase	PF04488		11	B202, B304, B318, B568, B576, 0608, S28, S11, S23, CiNe	MIPKVIHYIWFGKQAKPSQVTKQIMGWQKMLPDYQIKEWNETNYDLTRVKSKYVQQAVATKMWAFVSDYVRLDILNKEGGIYLDTDVELIASFDDLLSHKAFIGRESQYAFSTAVIASEAHLPWLKDLLTDYHRRVFRKENGIIDKTPNSKYILYFFEHAYGFQNSKYLRPQTVNDVLLLPSTYFSPINFATHKRTRSSQTIAIHHYAGSWKTPAAKFKDFLLLILNFIFGEKLIEALKRKRL
wodS	32.6	B429	ACSE00000000	333	Galactosyltransferase	PF00535	GT2	11	B202, B304, B318, B568, B576, 0608, S28, S11, S23, CiNe	MVLVSVIVPIHNMQDYLFECLQSLSKQTLQNFEVILINDGSVDHSSDIINNFVSSDVRFHVYETTHVGQSRARKIGLDHSKGKYLAFLDSDDVVASQWLATLVDDLISSNADMSAVGFDLLFVKRNGKRKFVQMNTKGSFSIIEGKDVLKAWMSCDAIGGFLWNKMFKKELFCHIKFAHTDYMEDIFLINQIIVKVHILSYRAASLYHYRQRANSSVNRSFKKSDLESLDYVYTMIRLAEDDEEMKPLAFSRYAKTTMSIINKMKKRDIVLNNQEIQKILDNLYVHRKYLQLKNPIDNLILLTMLKTRRIYILSRLEKGLINFKYYLKLIGGD
wodT	32.9	B429	ACSE00000000	399	Glycosyltransferase	PF00535	GT2	11	B202, B304, B318, B568, B576, 0608, S28, S11, S23, CiNe	MHNFIFKKFRSIYFPVFLSKWIADFFLFLLCMIVYIYFEFSNIFKKSPSLLIQKEEVRAKLFNIYSPPSSKKKFVQNSADIKLSLRDKVELAIIVPFYNEAAFIEKCVSSALAQRTTFSFIVLAIDDGSTDHGAETLEEFKKFDNFFLIKQKNQGFSGARNIGIQLAKKYAKYLFFLDGDDYLFSNNSIDCLLTEALRVNADLVDGSYAEIRGYEKSYHKFNHVIKKNGISNEDIVLGYAWGRVMKVELWKDIYFPQNYWFEDTILNFFIIPKVKVYAAVDEICYAYLVNPKGITQSSKGKIKNLDTLYIVEYMLKELTARKISIDVKYSHLVLFQLSARMSRLNSLPEDIRFYAFLYASFIVKKYLHQDQIKRQDRFIFHVFTLQNFQVWNLLVKLRI
wodU	35.9	B429	ACSE00000000	38	Hypothetical protein	n/a		11	B202, B304, B318, B568, B576, 0608, S28, S11, S23, CiNe	MNLPIEARNSDKTSPDGYFLIGNKKIGYDHVRFRFWMP
wodV	35.2	B429	ACSE00000000	284	Glycosyltransferase	PF0534	GT1	11	B202, B304, B318, B568, B576, 0608, S28, S11, S23, CiNe	MLQKKTRILILTSDYQFAAVHIFKRNPNLKVVLWIHESYESLQKTSKNYMKLFNQGIKEADCIVCLTQDSYNYFSKLNSNCVLIPNFVHLPGNSQISDLSSRNISATSRISFFLGIKGIDVLVETAKFISSKYNITFAGSGSEKEIKKLNRIEKNEGVSNRIILEGPLHDAELLHHYVNSSLFISTSRSESFSLTILEAMSLGLPIVAFSTAGARYLLDNGKYGCIIEQGAVQEFAKRVNQLMNNDKKLLRYQRLSLKRAKDFNPTKIMEKWNRLLEKLNTVDY
wzxB429	37.2	B429	ACSE00000000	510	Flippase	PF01943		11	B202, B304, B318, B568, B576, 0608, S28, S11, S23, CiNe	MEEPSRLKNSILNSSVASLTQLATILAKFIVQTTFIHELALNYLGINGLFSNILMLLSFSELGLGSAIVFSMYRPLATDQRGEIAALLSFYRKAYFCIAATVSILGLIILPFIDLFIKNGSVPYIRIYFCLFLANTIVSYLFAYKRSVLTADQKDYVNLTNQFIFMLFQSIVQVAVLLVWKNYFLFLIIQVICTLLSNLVISMQVNSRYPYLKNLSKTRRLPKKDLDDIVHNTMGLIGSQIGGIVVFGTDNLLISSFLGLVSVGLYTNYSLITNALGGILNKAGGAVTASLGNLAVNGSKEHVYQIFQRYVFLNFALTFFIVSMLASCLDPFIKVWIGSRYLLSMTTVFVIIINFAINQMRQPALNFIAAYGLYRKIGWKSIIEALFNLLLSVFFIAVL…
wodW	33.1	C52	AZLF00000000	272	Glycosyltransferase	PF13641	GT2	1		MSQIIEHDILGNVSVSLTVVLYNNKIKSVRKLINNILATTKSFHGVTLFLVNNSPENTCLQKFLQEQSLQDKHVILLTADKNSGFGAGNNLVLPFLNSDYHFVINPDIVIPNNAQIVNMISYLHVHPEVGLLSPLIKFPDGTIQHLLKKNSTVFDMVLRFTGLPIFKKRQQSFVNLPGGYEKIHHADNVPGSFMVFRSSVFKSIQGFDEKYFLYMEDCDITRTVNTISDVVFYPGAFVYHEWQRGNRKSLRGIVTMLKSMDIYFNKWGWKLF
wzyC52	31.9	C52	AZLF00000000	397	Polymerase	PF13425		1		MHVNNLLADHVLNLFISSCYGAIVFIEVMSLSSWKFFHSGFTTPNSKIVLILFLVVIFFGLLQRFSLTHLLLIFLLTVLVTLYFLRFREISYLITLFFAFAAGMFVRWRTLLKVDFFVRFFTVIFIIFLSFFRFLPISGDNSAITGFFFTKFVYGFSYPNPPGYLFMIICMESIFLFPRLSRLHKLIIFLLTMSIELYLDYMTGFLGTIVFLIVYFWIQRNKLRKTNFLLNCCVTCIPFFSLLSVFLATKFNPATDLWNKLNDLLSLRLPIWDYYYRGWPPTLFGNSIDVNGQTQGVVGYGAFDGAYIYFLLKYGVFSLFILFIAVLALKRVKNKAYEKTILSVMLFVILLTCFPETSGFIVAYTPIFSLMGSFLFYNEKSNLIKKYQMFKASENDE
wodX	31.4	C52	AZLF00000000	329	Glycosyltransferase	PF00535	GT2	1		MNKVNVSIIIPVFNVKNFVQDSFLSAAKQSYASKEIILIDDGSTDGSGSIVESFTKYDIPIKIFHTKNRGLSAARNLGIKKACGEFIYFLDSDDLIDPHLIEDTLTFATQNHLDFVSFTNDFIDESNKLIHKKLNNSEYKQNRIIDKSQAISLLFIEKMRISAWSYIVRKSVFVENNIFFPVNKKYEDNCTTPLVVWHSKNIGFLGNNGRPYYHYRMRTGSITHKFNYSNVDDMLYMINLNQKNFSNFSSLDFYICSKSLATFFISSKNGYYRVSEINSQIKDHLSFQFALASFKNFLKFGYWLIKGSSLFFSSKHIGENKGERNRPKR
wodY	34.0	C52	AZLF00000000	314	Glycosyltransferase	PF00535	GT2	1		MKKINVLMSTYNGEDYLKTQIDSILDQRDVEVFLTIRDDGSVDKTIDILYNYAELNNVEIIRGNNIGFKESFFTLLYELRKPDFDFYAFSDQDDFWLPQKLKKSVDRVGVSGEPILYIGNRIVADEQLKSLGYRVYDKYPPYDWNASHISRIIDSRGAGCTEVWNARGQLLLEKFRPHNIPHDEWVTGVFTCLGKIVFDENAYILYRRHKHTVSATAIKKRRSSVLDRVNKTFSILAEKKLSQNVDLRCKYLLDGYSRLLSEEDRKYLTYLARYQGRTLIKLKLLLSGRFKVTSKDAPVMYKVQKILMLLTNGL
licDC52	32.5	C52	AZLF00000000	244	choline phosphotransferase	PF04991		1		MLIWIRDFCRLHNLKYFLHGGTLIGAIRHQGFIPWDDDIDIAMPRQDYNLFLSTFHENNKYKILSPGQENYYYAFSKFVYRGTSIQNLSEKSNYGLFIDIFPIDNVPANALRRKVFFVKCSIFKKILAHLNDKYPDSNYGWVKVCYWKIIQVCNYRGIIRRFNRTILSVSKTGELCSTVTTGTQWSIIYEKKWFASSVSVKFENENFAAPVGYDALLRYIFGDYMLLPPKDKQVSHGFTYLMNN
abp1	32.8	C52	AZLF00000000	242	nucleotidyldyltransferase	PF01128		1		MTKLHNVALIFAGGVGRRMKNGKTPKQFLEISDKPIIIYTLEIFEKNPKIDGIIVSITPGWVSYLKGLTSKFGITKVFKIVEGGKTSQLSQFYALESMRDLVDDKTIILIHDGVRPLIDDIVINNNIDCVLKYGSAITIKKAIETVVTVDGKNQIKEVMDRDLYRMAVAPQSYFYKDIFSNHLKAKQQNRSDFVDSAQLMQFFGRKLFYIEGTTNNIKITTPIDYFIFKGILEAEKVHQIFE
abp2	34.3	C52	AZLF00000000	361	dehydratase/epimerase	PF01370		1		MTNNLQINPILKQDIFELISKNKDLFFDFQGRTVLISGATGLVGSYLSRTFALYNLCFKGNIKILCLIRDYEKAKTIFGPLYNSFSFIQHDIRDSIQVNQSIDYIFHTASVTASNNIIRFPVETLDTLCLGTKNLLELAKQKHAKFLYFSSMEAYGITDPSLKTIHENDLGYVNLHNIRSAYPEGKRVCELLTSAYAKEYGIQTYNVRLAQTFGAGTAFDEARIFADFAHKALKGEPLIIQSTGQTVGNYVDTRDVVSGALKIFSKGFIGETYNLANEELSMTIYDMSKLVSRILSGGKSRVIIMNDANFSKKFPPDTTMRLDSTKLRKIGWVPTGSFENMLKKMVSSWQFNSIGQEIHEN
wodZ	33.6	C52	AZLF00000000	367	Glycosyltransferase	PF00534	GT1	1		MKINFLLSNNYNIPVGGYKVVFEYANMFANAGDDVTITFMIYDKTPLSYRGRTKNFLSKSKRKFFFKMGIIYTSKKTVSWFKLDKKIKINFALPDNKYFPDADVAVATAWQTAYTLNNLSTRKGKKFYLIQHDERIFAEDKMVRPTWSFQMQKIVVASWLKDLLKEEAGQKSFLVKNFVDTKSFYREKPISTRDHTISMLNHKNIFKGTQDGIKALERVYQVVPDIHVKLFGTPPAPLNLPEYIEYKQNARSDELRDIYNSSSLYVLPSYLEGWGLTATEAMSCGATLVSTRNGGVDDFGLNKKTALLSEPGDIASLANNIILLLENDMLRCRLAEAGEKLVRDLTIGKSFDKLSKIFEKSLLKGQI
wzxC52	34.4	C52	AZLF00000000	517	Flippase	XX		1		MINESKLIDRAKAAYVNSLIAVIAQLINLIFSFVTRFFFIHELGREYLGLNGLFLNILNILSFAELGIGAAITFSLYQPIHDQNHQDILALMRLFRTVYRIIALIILVCGLILLPFLSNFIADKNLSTSVGNVYFAFLLALLNIVVSYLLSYKRSFVIAAQLGYLDSVNRLSFNIVTQVFQIFFLLTLHSFYIYLFIQLILTFLSNVRITMIANKRFPYLKDLSKAGKVSKDVVDYLKKNVIGMVSAKFGGVVVNGTDNLILSSFIGLSIVGLYSNYTLFLTGVSSILTQGISAVTSSIGNLGSEAGSLGRQKKIFHEYQYINNLVSAFGSFGLALFLPDVISLWAGKSYLLSALVTFLIIENFFITQLRQNVINVTNAYGLYWFERYKAIIEALSNLI…
woeB	36.5	IOEB0501	AZIP00000000	138	Glycosyltransferase	PF13477	GT4	1		MPKKILLTSAKANMIWQFNKRNIKILQSLRFQVHVATNFEQFGSMSADENEKLKKWMHENGVIAHQVDYLRKLGSMSANLKSYRQLREIIKTNHIDVIHAHSHMAGVLGRLAAHKEGIPAIYTPHGFYFLEVAQRRIG
woeC	36.4	IOEB0501	AZIP00000000	240	Glycosyltransferase	PF00534	GT1	1		MSRYTDTLITIDKEEYDIARKHFDANRVVLIPGVGVDVVGAIAFSLEKKQRIRENTRCVLGLSDGDFAILSVGELSHRKNQEVILRAVAKLHNPRIKILVAGVGPLKSYLINLAKQLGISHQLQLLGYRNDLRALHFATDLFVFPSLREGLALAGLEAIVDGERIIGANIRGIRDYIIPSCGTMCQPRNIRQISELILDEMQPNRLSRINDKDIQNFFSSFDCGAVDSQMRDCYVLYAAK
woeD	34.7	IOEB0501	AZIP00000000	331	Glycosyltransferase	PF00535	GT2	1		MESVDFSVIIPVYNIENYIEECLESVFSQAVLKLEVIIVDDGSTDNSGKICDNFAEKYKNVKIIHQNNRGLAAARNTGLRHATGSYIVFLDGDDVLCPHILKNIQTKKFLKRNTDVLLGNIIDWSVDEEKIKYDIGKFISCQVGSLKTLCEAYAKAGFQLPWPAYQSIYSSAFLANFHLEFDEDIRGAEDCDFFLRMIGVATHFEIISLPLVKYRIHRTGSINNTRSLANVIGQLKTFKSAFYNSKTFKNVKLMQCYFADSFANIIIQVVAITSVDEQNQCYAFITDNRNILKFTSSTLKYNSARILWKLLGLRTGSNILIFFRKLLRKTL
woeE	31.7	IOEB0501	AZIP00000000	345	Glycosyltransferase	PF00534	GT1	1		MTNYTCLLNRNCPVDQLIVYQHLPDKDRLKNLMLAGNRTKKIPSKSKNLILNLIETFKIIHDEKPDIVHAHMNLLNFVPLLVAKILGVKVRICHSHISQDNIKLKFLVPIFKKLNIYSANHLVACGLEAGKYMFKDRKFQIIYNAIFQDSFKFSQEKRNEMREKFNLASDTIVLGHIGRLTKQKNQIFLIDVFNFYKEKVNENSKLFIIGAGEEQSPVLNKIYESKFKNDIFYINKTLCPMNFYNLFDFFLLPSLYEGMPIVGIEAQTTGLYTLFSNHIDKSAKISNQSQAVFLSLDEGPTVWANAIKHSRPRQRSNFVEPNNKYNIYFEYIKLFNYYKTCLDEVS
woeF	35.7	IOEB0501	AZIP00000000	125	Acetyltransferase	PF14602, PF00132		1		MRGGMKLFIDEGQITFGDNVFINNGFSASSTVGISIGDDALIGENVKIYDQNHVFDNRSQIIRKQGFKAAKVRIGNNCWIASNVTILAGVNIGDNVVIGANCLVYKNIPSNSVVKHSEVLIVSDR
wzy0501	35.6	IOEB0501	AZIP00000000	357	Polymerase	PF14897		1		MFFYFLQIAIFVCYSFIFLFIQHQGSRRLYLVITGVHLILLMGLRSYTVGTDTLSYESFVLGNGDAFNGNGAFLYNLISQEVVRTFNGSYAAFLVCVSFLTVSFTLASVSMLIRNNVLLVESLFLYLTFYYYFEAFNISRQMLALSMVAFAVTLLLHNKKMFSILLMFAAIGIHTTAVLGLFFYLFYYMRLTLIRLILLITILAFSRIMLPTLVGAFSSLFSHYEMYSLSTYQIEAGSGRSNVIMGIFLILIVLLTLSLTQAVFDPITNVLIVAMAVGGVWYIVGANSSLLVRMGDYYGFFSVIAIPLCLDKIASKFLHKRNASIVLTSFTMLFAVTVFYFKISQNFGGIIPYFLIG
woeG	36.6	IOEB0501	AZIP00000000	301	Glycosyltransferase	PF00535	GT2	1		MENQPLSVVITTYERGSESSQDNFLIERAISSVLKQSYPVAEIVIVVDGTSKYIKNILRQYGYPSRSNLRLVMTRAKVGGSEARNIGMKLAQGPVLALLDDDDEWLPNKLAQQMQVYKSQIVKDSNFVIFSPIYIGQNQEAISEQQRYIVGHNIANYILEGLGMVQTSSLLFNKSVFLHRKFTKKLPKHQDWDWVFRLYFECGTSFFETSKPLSYYHTDAAKNNSVGGKFIPLFSLKWISNYRLKISNKAFDSFVWSYVVLPTLHWKGTFIEKIRILQALKFRNFFRSAGFRFIQIFKRSH
ugd0501	46.8	IOEB0501	AZIP00000000	388	UDP-glucose 6 dehydrogenase	PF03721, PF00984, PF03720		1		MKIAVIGTGYVGLSLATLLSQHHQVMALDIVPEKVALINDKQSPIKDPQISDFLAHKPLDLTATLDAKEAITGAQFVLIATPTNYDPQTNHFDTRSVQAAIKETIAFNPQAQIVIKSTIPVGFIDQMTSQYPDTKILFSPEFLREGTALYDNLYPSRIVVGAFTKEAHDFAGLLQEAAIKTDIPTLFTSSEEAEAIKLFSNTYLAMRVAYFNELDTYAQKKGFDAGRIIQGVGLDPRIGSFYNNPSFGYGGYCLPKDSKQLLASYAGVPQELMSAIVASNDTRKHFMADSVLARSPKVVGVYRLAMKKGSDNFRQSSIIDVMAFIQAAGVQVVIYEPTLTEDSFQGLPLVHDLASFKAQSDVIIANRVSDEIKDVLDKVYTRDESNVK
woeH	38.3	IOEB0501	AZIP00000000	381	Glycosyltransferase	PF00534	GT1	1		MKKILFVVNDLDIGGLQRVTATVADALNELDDFQSSIFIDQKKIRVFYPTKSTLFFRTKKRSLVYRARNKFFRLLKKIISIIYGNQAIVPGVDKIIAESLVDFLHKNNFQYVILTAGFTMYAGAIKRVFPDLKIIAWQHNNFDTYMNNYFKSTRPDFVKGLQLSDILVALTDSDAHKFSKFNPNSVTIANPITLVNSDNMISNLQGHVISWVGRSSDWRHKGTDYLLKVAANLPDDWVISVAGDKDPLTMNGVLAKADIERARDKIVYAGSLKDQELIQHYANSSIFLMTSRWEGFALVVTEAMSFGLPVVLFDQTGAQAVTNHGEFGKLISTGHIDEMNQYLTLLTRDIALRQQWQKKSLIRSKEYTLNNIIHRWTEILK
wzx0501	36.7	IOEB0501	AZIP00000000	479	Flippase	PF01943		1		MQEIKKQFKRGIVYTAIGQYAGVAANIVVNIVLSRLLGPTAYGVLNVILVFLPFFSLISELGVGPAIVQSHELDDRDYSSLFKVLTFWSLVIGGIFGLLGIPVSYFYNDKIYVSLSWMLVPNLVLSMMSVVPVSLLQKRQEFKHINITGVLAYIVGGSIGIVTAFLGFGVYALILTSFIPALLNFLAYFYFSKLKLIRGIDKSSFRKIRSFSAYQFGFGLINYFSRNLDNLLVGKFFGQTALGNYGKSYQMITYPNNVFTNVIVPVMQPVLANYQENVETIKKVYLKVLRFLLIVGIPLSLYLSVDSGLIIRFLFGHRWDGAIIPFQILSLTTWIQLITTTIGGIYQSRNMTKTLMTTGIVSTSITIVFIVFGILSRDLNHFSAFVAANFYITFLFNFY…
woeI	35.7	IOEB0501	AZIP00000000	238	Putative glycosyltransferase	PF00132		1		MIRRLINKASLLVSELRSIYLNFKYLSFATAKKLPILIHWSVKVDIVGSQTMFDSIPKKFIFQYGIDQGVDISENKTSYFILKNSSLNLSGRYPTKIRRGGTISGQNTKISIGGNFFANSNFYLKSQKEMHIGHDVMLGYDVSMRDSDGHEFMGIINTTKSVFIGNHIWINAKADILKGVILKNGTVVGYRALVTSSINKMHQENDLIVGFPAKSIKNNVSWSGLEDFLGTSYSPIED
wobAS12	31.2	Sarco 12	AZLH00000000	235	priming glycosyltransferase	PF02327		1		MERFYRRTRSSKKKNQDKKVYRNFFKYFLDIFFSLIMLIILFIPMLFISFFIKVDSKGPVFFKQIRFGLNSKPFIIYKFRSMVINAPVKANQDFDDIKSHLTKVGFFIRKFSIDEWPQLWNVLKGDMSIIGPRALADTDRIVLNLRKQNGADKVRPGITGLAQIHGRNNITDQKKAFFDAEYAENLSAINDLKIIFKTIVLVLGRKGIFKDGQ
woeJ	31.5	Sarco 12	AZLH00000000	235	Glycosyltransferase	PF00535	GT2	1		MKNGLVSVIMPNYNTGDYVYESVLSVLDQTYKNIELIIVDDKSSDNSINILRGIASKDNRVKLVFLKNNGGAANARNVAIKKSNGQYISFIDSDDLWSPRKLEKQIDYMNENNYTFVATYYDYIDFEGESLDRIIKGRLRRNYWQLLKDCPGNSTVIYNANKLGKNYVPLIRRRNDYLMWLQVIKKAHYLNIFPEILVHYRIRPDSLSRKKEN
wzys12	31.9	Sarco 12	AZLH00000000	430	Polymerase	XX		1		CLDTRTSVALLILLVILMTIFANRKMGNSFFSPPIFFLIVVMGNILIGIITIDYQYEYSGILYLSACSLIIFFINAPLLNILRNRHTIFNVNKKIDNRVQHRSTIFIILIFVLAMMSPLYSVIQNGFSISSLFNFQELLSYNAEVAKARYTGQIETKGFISTLFLIFMYAAPMIGGTHLGLFKKRKSIALITLIPPIVTVLVSNTKAGMLAAVITFIAGWIIGQTIRNGHPKFRVRSMLKICVAFIILGLFLFFAMLLRVGNFSSSTISSIWQKFIVYAFGDVPAFDSWFSSYYSQTLGMGKNLFVGVYSFLGLTDRVQGLYTDFVYLPSGFGTNVYSAYRAMIMDFSTIGGFIFLLFFSTFATLAFCRISEKRGLVMNGFILMNFYFFVMYSKFTSIW…
wzxs12	31.6	Sarco 12	AZLH00000000	432	Flippase	PF01943		1		MIIEKLKKSAFFKDVILTFSTQVAVMLSGFLMNKILANKLGVSEFGIFNIAKRSGTVASFVILMGLGISIPRYISMSITKKDGKGQKYYSSGIFIILLNSIVLFLVSLIFSSFISKILFGSVAYEGLTVPMVIFAIGLTSTSFLYSAFRGANLYLSFSFSQVIGQFLIMISLVINRNVETIITLWGMISICFSILLIIFIQLRSKTNFAYKNLVLKTKSLNSEMKELFVYGFPRIIGEIVQFSYYLIPLIVINTRFNSIQTGLFSASTGILQMFLPFFSYLGLILLPYVSSSVVGHNFNKVSRRINQLVFVYLTVSVMAILFGYFFANFLLSLLYSREFISGAAIAKILLLTLVPRSIFLLLRNPIDAISKVPYNTFLLSISMIILLFSILVSPNVSTI…
woeK	31.4	Sarco 12	AZLH00000000	267	Glycosyltransferase	PF00535	GT2	1		MKKIKYCFVVLEYNGYNDFKNFYESIQMNSDDFKLILVDSFSSENLKKEGKLLSKKLNIDFISVPNRGYGAGNNAGIKFATDNYNFEYLIIANPDTVIKKLEYKVLSEHGLDKIIGPEITNLNGKKQNPLYFKKYKLPFFVLEKYSISGSIATLYIYLVLNKIYSKYNQFLNRKEKILNVYALHGSFFAIGREALLKLQPVFDEKMFLFIEEDHVAEKSRMLSIPLVLDRRLNVCHKENGSTGESGLSPSSRKIALESLRAFFSNTY
ugds12	38.1	Sarco 12	AZLH00000000	214	UDP-glucose 6 dehydrogenase	PF03721		1		MKIAVIGTGYVGLSLATLLSQQNEVNALDIIAEKVEKINRKVSPIVDHDITDFFEHKNLKLQATLDPKEAITAANFVIIATPTNYDPQTNHFDTSSVEAAIKETIEINPQAQIVIKSTIPVGFVDKAIQHFDFKKIFFSPEFLREGKALSDNLYPSRIIVGSQSKEAHQFAELLKQAAIKENIPILFSNSEEAEAIKLDFEYIFANAGSLLQRN
									0

## Sheet: precursors
gene name	reference strain	protein size (aa)	genome accession number	protein putative function	PFAM	EC	number of strains diplaying the gene/50	sequence of the reference protein
pgm	PSU-1	566	NC_008528	alpha-phosphoglucomutase	PF02878, PF02879, PF02880, PF00408	5.4.2.2	50	MVKEKTIQEKIKDWEVADLPEDLRLEFANSSQSQLEDAFYQDLNFGTAGMRGLLGVGTNRMNIYTVAQTTEALARHMEKQGESAKQRGVVISGDSRINSELFKKISAEVLRAHGITVYLFNGPHPTPELSFAVMHLHTYAGIMITASHNSKEYNGYKLYGEDGGQLPPKPADEIVRERQEVTDIFHIKKVSGGIKKIGSEIDKEYLNQVKTIPINRDLIKKWGDKLTISFTPLHGAGGDLGSKALKEAGFNKILTVKEQFKPDGTFPTVKYPNPEFHEVFKISESYGADVELAVDPDSDRMGVGYRTKDGSYNYLTGNQIAALMVNYILTAQQKAGTLPKNGAIVTSIVSSNLPELIAKSFKVKQFTVLTGFKYIADKIVEFDKKQNYSFEFGFEESYG…
galU	PSU-1	291	NC_008528	UDP-glucose pyrophosphorylase	PF00483	2.7.7.9	50	MVQKVKKAVIPAAGLGTRFLPATKALAKEMLPIVDTPTIQFIVEEAIQSGIEDIVIVDGKSKRSIEDHFDSNTELEDNLSAKGKDKLLKLVQDTTDLNIYFIRQSHPHGLGDAVLKAKSFISNEPFVVMLGDDLMTDRVPLTKQLVDRYNETEQSTLAVMPVPHEETSKYGVIDPSKEVKPGLFEVKNFVEKPRPQDAPSDLAIIGRYLFTPTIFSELENTMPGKGNEIQLTDAIESLNHKEHVYAHQFDGKRYDIGSKIGFLETNIEFGLKHPDTGDELRKYIKELAKTL
galE	PSU-1	332	NC_008528	UDP-galactose 4 epimerase	PF01370, PF13950	5.1.3.2	50	MNVLVTGGAGYIGSHTVDRLLAHGDRVSVVDNLWTGHRQAVPDQAKFYEADVRDKTALKKIFDENDFDAVVHFAALTQVGESMKKPLFYFDNNTFGVISLLEAMRDHNVKKIVFSSSAATYGVPKHNPITEDEIQKPINPYGLTKLQMEQIMAWSDQAYGIKGVALRYFNVAGAKADGSIGEDHNPETHMIPNILMVAQGKKDKMVIFGDDYNTPDGTNVRDYVHVVDLADAHVLALEYLQRENKSNRFNLGTEMGMSNKQLISAAKKVTGIDFKVEIGPRRAGDPDALVASPKKAKEVLGWDPKLSNVEDEIKSAWNWMTKHPNGYDDKEQ
glf	PSU-1	391	NC_008528	UDP-galactopyranomutase	PF03275	2.4.99.9	50	MIRRNKYNTKKYDYLIVGAGPFGSIFAYEAAKFGKRSLIVEKRPHIGGNMYTHTENGITVHDYGAHIFHTDNKEVWNFVNKFADFNNYQNQVIANYQGELYNLPFNMNTFYEMWGVKTPAEAKAKIEEQKKEAGISGQPRNLEEQAISLIGTDIYRKLIKGYTEKQWGRKATELPAFIIKRLPVRFIFDNNYFNHRYQGIPIGGYTQLFDKWLSSDLIDVKTNADFFEHKDDYIKEFPRIVYTGMIDRFFDYRFGELEYRSLKFESETLDTDNYQGNSVINYTDAKTPYTRVMEWRHFDGLADKGKTIITREYPQNWDRSKEAYYPVNNEKNTEIYKKYAKLAREHKDQFIFGGRLGLYQYFDMDQVINATFNTVRQEFKLSNSYVFDKNI
sucP	PSU-1	481	NC_008528	sucrose phosphorylase	PF00128 GH 13	2.4.1.7	50	MPVKNKAMLITYSDSMGKNIKELQYILDKYIGDAIGGVHLLPFFPSTGDRGFAPSDYTRVNPDFGDWEDVEELGKKYYLMFDFMINHISRESIMYQDFKEKKDASSYKDFFIRWEKFWPKGRPTKADIDLIYKRKDKAPIQGITFADGSQEHLWNTFGDEQIDINVKSKVAQEFFKDTLQSMVKHGADLIRLDAFAYAIKKIDTNDFFIEPEIWDLLESVRKILDPLHAEILPEIYEHYTIPAKINEYGYFTYDFVLPLVILYTLYSGNPKQLAKWLKMSPKKQFTTLDTHDGIGVVDARDILTDEEIDYTSSELYKVGANVKRTYSSAAYNNLDIYQINSTYYSALGNDDKAYLLARAIQIFAPGIPQIYYAGLLAGENDLDLLEKTKEGRNINRHYY…
pgi	PSU-1	438	NC_008528	phosphoglucose isomerase	PF00342	5.3.1.9	50	MKVTFKKDYLKDFVADSEVELLKPTAGFVRDTLLARTGVGNEMEDWLTLPSDYDKEEFARILKVADKIKSDSKVLVVIGIGGSYLGARAVIEFLKSEFHNEKANKEGLPEVYFVGTSASGRYIDDVIDLIGNRDFSINIISKSGTTTEPAIAFRTFKSLIEKKYGKEEASKRIFATTDAHKGALLNVAKENGYERFVVPDGIGGRYSVLSAVGLLPIAVAGINIQKLMDGAKAAQEEFAKDEDILNKPSILYAIYRNILYRKGFDVETIVGYEPQFRFLFEWWKQLMAESEGKDNKGIYPTSAIFSTDLHSIGQYIQDGKKILFETILDITKPISDRVVPSADDNTDNLDYILNKPMKEVNEAALTATAQAHTSAGVPNILLQLDDLDEFNLGNLIYFF…
glmS	PSU-1	601	NC_008528	Fructose-6-phosphate aminotransferase	PF13522, PF01380	2.6.1.16	50	MCGIVGYTGVNNALPFLLNGLEKLEYRGYDSAGVYVHTDDNRDVLVKEKGRVKDLEKKVKEYDMQGKSGIAHTRWATHGQPSIENAHPHVSADGRYYLVHNGVIENYKQLKADYLSDVEFKSQTDTEVAVQLVGKFASQGLDTLAAFRKMINLLDDNSSYAFLLMDTKQPDLLYTAKTKSPLLIGISETGNVVASDAPAALDLTKDFIELRDGEIAVVSKNDVQLYDAEGNNYTRQPFHLDIDPTAADKGAYPFFMLKEIDEQAIVTRTLIEHYFVNGLPHINEKIIQAIKQSDRLYIVAAGTSYHAGLIGRRFFEKWAGIPTETHIASEFAYDRPIISKKPFFIFISQSGETADSIQVLDFVQKESYPSLTISNVMNSTLTRESDFALPILAGPEIAV…
nagB	PSU-1	236	NC_008528	Glucosamine-6-P isomerase	PF01182	5.3.1.9	50	MKLEIINSQIEAGQKGLQIFKQAIQQGAQVFGLATGSTPISIYDAITQSDLDFTKFISINLDEYKGLANNHPESYHYFMNKYFFSKKPFAHSYMPNGLADDLKSETKHYDQIIEENPIDLQILGIGRNGHIGFNEPGTSFNSQTHIVNLTDNTIQANSRFFDSIDQVPKQAVSMGIASIMKSKEILIAAYGKEKAQAVKEFIEGPVTEDVPASILQKHPKVTVILDQAAAALLSKK
glmU	PSU-1	426	NC_008528	glucosamine-1-phosphate N-acetyltransferase	PF01182	2.7.7.23	50	MKLEIINSQIEAGQKGLQIFKQAIQQGAQVFGLATGSTPISIYDAITQSDLDFTKFISINLDEYKGLANNHPESYHYFMNKYFFSKKPFAHSYMPNGLADDLKSETKHYDQIIEENPIDLQILGIGRNGHIGFNEPGTSFNSQTHIVNLTDNTIQANSRFFDSIDQVPKQAVSMGIASIMKSKEILIAAYGKEKAQAVKEFIEGPVTEDVPASILQKHPKVTVILDQAAAALLSKK
mna	C52	373	AZLF00000000	UDP-N-acetyl-glucosamine epimerase	PF02350	5.1.3.14	1	MNTKIKVMLIFGTRPEAIKMAPLVLEMKKRGSVFQPIIVITAQHREMLDQVLEIFKIDPDYDLNIMKPDQNLDSITNAVLNGLEKILIKEKPDLILVHGDTTTAFTASLSAFYHHIPIGHVEAGLRTWNKYSPYPEEMNRQLIDVLSDIYFAPTDLSRQNLLKENISNTSITVTGNTAIDALKQTINENYHNDVLDLIKPSNRIILLTMHRRENHGKPMREVFRAVKEEISLHKDVEIIYPVHLSPSVQRVANEELRNVDRIHLIKPLDVVDFHNLVAKSYLIMTDSGGVQEEAPSLNKPVLVLRDTTERPEGIEAGTLKLIGTKKNKVKKSIEDLLEDSNVYNKMAQAKNPYGDGHASERILNFIEKKFMTD
Ugd	PSU-1	388	NC_008528	UDP-glucose 6 dehydrogenase	PF03721, PF00984, PF03720	1.1.1.22	50	MKIAVIGTGYVGLSLATLLSQQNEVKALDIIAEKVEKINRKVSPIVDHDITDFFEHKNLKLQATLDPKEAITAANFVIIATPTNYDPQTNHFDTSSVEAAIKETIEINPQAQIVIKSTIPVGFVDKAIQHFDFKKIFFSPEFLREGKALSDNLYPSRIIVGSQSKEAHQFAELLKQAAIKENIPILFSNSEEAEAIKLFSNTYLAMRVAYFNELDTYAVSNNLDTAKIIKGVGMDPRIGDFYNNPSFGYGGYCLPKDSKQLLASYEGVPQELMTAIVKSNDTRKRFIVKQILSKKPKTVGIYKLAMKSGSDNFRQSSIIDVMNYLAENNIEVIIYEPTLKTKLFQGKEVDNDLTDFKNKVDLIIANRVTEEIKDSADKLYTRDQWKRD
Ugd9517	IOEB 9517	396	AZKG00000000	UDP-glucose 6 dehydrogenase	PF03721, PF00984, PF03720	1.1.1.22	3	MKIAVIGTGYVGLSLATLLSQHHQVVALDIIKEKIDLINKKFSPIKDKEISDFLLHKNLNLAATLDTKTAISGADFVIIATPTNYDPETNHFDTASVQAAIKETIDLNPQATIVIKSTIPVGFVAQMVQAYHFPAIFFSPEFLREGTALYDNLYPSRIIVGSLSSAAKTFAGLLQEAAVKKDIPTLFTTSEEAEAIKLFSNTYLAMRVAYFNELDTYAEEKNLNSARIIQGVGLDPRIGDFYNDPSFGYGGYCLPKDSKQLLASYQGVPQDLMSAIVASNETRKHFIADQVLAKKPKVVGVYRLAMKKGSDNFRQSSIIDVMDELQASGVTVVIYEPTLSEVNFQGKTLVKNLSDFKAQSDVIIANRVNDEIKDVMGKVYTRDNSLIIDHQSLVQ
Ugd0501	IOEB 0501	389	AZIP00000000	UDP-glucose 6 dehydrogenase	PF03721, PF00984, PF03720	1.1.1.22	1	MKIAVIGTGYVGLSLATLLSQHHQVMALDIVPEKVALINDKQSPIKDPQISDFLAHKPLDLTATLDAKEAITGAQFVLIATPTNYDPQTNHFDTRSVQAAIKETIAFNPQAQIVIKSTIPVGFIDQMTSQYPDTKILFSPEFLREGTALYDNLYPSRIVVGAFTKEAHDFAGLLQEAAIKTDIPTLFTSSEEAEAIKLFSNTYLAMRVAYFNELDTYAQKKGFDAGRIIQGVGLDPRIGSFYNNPSFGYGGYCLPKDSKQLLASYAGVPQELMSAIVASNDTRKHFMADSVLARSPKVVGVYRLAMKKGSDNFRQSSIIDVMAFIQAAGVQVVIYEPTLTEDSFQGLPLVHDLASFKAQSDVIIANRVSDEIKDVLDKVYTRDESNVK
UgdS12	S12	214	AZLH00000000	UDP-glucose 6 dehydrogenase	PF03721	1.1.1.22	1	MKIAVIGTGYVGLSLATLLSQQNEVNALDIIAEKVEKINRKVSPIVDHDITDFFEHKNLKLQATLDPKEAITAANFVIIATPTNYDPQTNHFDTSSVEAAIKETIEINPQAQIVIKSTIPVGFVDKAIQHFDFKKIFFSPEFLREGKALSDNLYPSRIIVGSQSKEAHQFAELLKQAAIKENIPILFSNSEEAEAIKLDFEYIFANAGSLLQRN
rmlA	PSU-1	291	NC_008528	Glucose-1-P-thymidyltransferase	PF00483	2.7.7.24	50	MKGIILAGGSGTRLYPITKATSKQLVPIYDKPMIYYPMSVLMLAGIQDILLISAPEFVDQFKALFGDGSQIGLNISYKVQEKPNGLAEAFILGADFIGNDNVALVLGDNIYYGAGLTKLLRTAAAKKNGATVFGYRVKDPERFGVVDFDADGRALSIVEKPKKPKSHYAVTGLYFYDNDVVEISKGIKPSSRGEIEISDINAEYLRRGSLEVEVMGRGFAWLDTGTHDSLLDAANFIATIEKQQNLKVAALEEIAFRMGYINSKQLRGLAQSLKKNDYGRYLLRIADEENK
rmlB	PSU-1	189	NC_008528	dTDP-4-dehydrorhamnose 3,5-epimerase	PF00908	5.1.3.13	50	MVKLIDTSLQDVKLIETEVFGDKRGFFTETWTKEKFEKLGLKFDFTQDNQSLSAEAGVLRGMHYQLAPYAQTKIVRVVTGVVWDCLVDMRKGSPTYGKWEGYILSEYNHRQLLVPKGFAHGFVTLTPNVNFVYKVDGYYAPKADRGIAFDDPDVGIQWPTNVEHAIMSDKDLKHPLLKDAENNFVYGEI
rmlC	PSU-1	329	NC_008528	dTDP-glucose 4,6-dehydratase	PF01370	4.2.1.46	50	MAMNILVTGGAGFIGSNFVHYMLKAHPDYNLIDLDLLTYAGNLHNFDDIKNESHHIFIHGDIRNAQLVDYLFKTYDFDAVVNFAAESHVDRSILHPEIFVQTNVEGTVNLLQTARKYGIKKYLQVSTDEVYGSLGKEGYFNEESPLAPNSPYSASKAAADLETRAFYETYGLNINITRTSNNYGPYQFPEKLIPLMVTNGMTGGNLPIYGDGENIRDWLYVEDHGRAIDLVLHQGKPGEIYNVGGHNEKTNNQIVDLIVENLGLSKDRIKYVKDRLGHDRRYAIDPSKIKRELGWEPTIMFDKGIIKTIDWYKEHEDWWKPLKSKAALK
rmlD	PSU-1	283	NC_008528	dTDP-4-dehydrorhamnose reductase	PF04321	1.1.1.133	50	MIRNMKYMITGANGQLGQELHELLEDRGLDFVAYDSKTLDITNRQLVFEAIEAQKPDVVLDAAAYTKVDAAEDEGKQINWQVNRDGSKNLAQAAKAFASKLVYISTDYVFDGTSSDEYSENDPTNPKNEYGKAKLAGEKAILDAAVDAYIIRTSWVFGKYGNNFVYTMQKLAKTHPKLTVVNDQVGRPTWTKTLAEFILYLIDHQAAYGTYNLSNRGTASWYDFAKEILNNYSLEIKAVNSDQFPQKAYRPRHSVLSLKKSQQTGFIIPTWQEALKMSGMIDK
galT	PSU-1	392	NC_008528	UDP-galactose pyrophosphorylase	PF10509, PF00288, PF08544	2.7.7.12	50	MSALDKFVTAVIQSDSNYQELDRIYVENRIHALIGDGNTVKEKDDQLLNLRTALIETAIRNGKIENSLSDRDILDAELMDLLTPLPSVINATFWNLYQKSPKTATDYFYKVSRENDYIKTQAIAKNISFPVKSDYGDLEITINLSKPEKDPKAIAAAAKQKNRSSYPLDQLCLENEGYLGRLDYPARSNHRIIRLTLGGETWGFQYSPYAYFQEHSIFLSKIHRPMVINRHTFSNLLEIVHIFPEYFVGSNADLPIVGGSMLSHDHYQGGRHLFPMMKAKIDRPIDLGISGITAGIVKWPMSTIRLISENQEQLAETVNLIHEKWMNYSDETVDLRAYTKGVRHHTVTPIVHFENGKYIFDIVLRDNQTSAEYPDGIFHPHQDVQHIKKENIGLIEVMG…
galK	PSU-1	489	NC_008528	galactokinase	PF01087, PF02744	2.7.1.6	50	METLDKNSLLKEFKEQFKKTAEKVFFSPGRINLIGEHTDYNGGNVFPCAISIGTFGVYGSRDDQTIRMYSANIPDQGVVSFQLNDLEYHKEDGWTNYLRGVLASLVSRDYKINHGFDLFIHGNLPDGAGLSSSASIELLMGTILKNVFSLDVSQLDLVKIGQEVENKYIGVNSGIMDQFAVGMGRAEQAILLDTNTMKYEYAPVKLGDNVIVIMSTNKRRELQDSKYNERRSQCEEALKRLQTKLAIKSLGDLSIEAFDQASYLINDDILIRRARHAVFENQRTLRAFDALKNNDLTTFGQLVDASHVSLHFDYEVTGKELDTLVEAAWKQPGVLGARMIGAGFGGCAIAIVGKDYVDDFKTKVGKSYQEKIGYPADFYIAKISDGPKEIVE
tpi	PSU-1	257	NC_008528	triosephosphate isomerase	PF00121	5.3.1.1	50	MVHQLELPSSYLNYNGIMRKPIIIANWKMNFLRDQANLYVKKLIKKLGNKENIEVGIASQDLFLTDLIKLTENTPISIVAQNAYWENFGPFTGETSPKALANVGVDYVMLGHFERRELFNETNSTVNLKVRTALNNGMDVIVDVEELEQVAPVLEGVSEEQMQQIIIGFEPTFAIGTGMSASTKGAEDVAEQIRKTVRKLYGSDVADSTRILYGGSVNRDNLKSLIKQKDIDGVLVGKAALDFQSFWELVEIIENSL
gpdh	PSU-1	340	NC_008528	glycerol-3P-deshydrogenase	PF01210, PF07479	1.1.1.8	50	MIKQTRKIAILGAGSWGTALASTFSMNGNQVILWGKNQSDIDDINQNHQNRRFLQEAFLDKNLKATTDLKDAVKDAEIVLFVVPTSAVRQVAGKLASILPSLKNEIIFGHAIKGIEVDSNKRVSQMISEEIPSIKEDDLFFISGPSHAESVVKRAITLVAVASSNQARAAIIQAALSNSFFRVYTNSDLCGSEYAAALKNVLAIAGGIIKGLKMTDNTQAALVTRGLSEMRRLGVALGGKSETFNGLAGLGDLIVTAMSTNSRNFRAGLGLASGKDLKQVQKEMGMVIEGVKTAKAVDQLSRKNNISMPISESVYKILYENAKIDDVVADLMNRPLISEE
tagD277	277	147	AZKD00000000	Glycerol-3-phosphate cytidylyltransferase	PF01467	2.7.7.39	6	MKRIITYGTFDMLHYGHINLLRRAKKMGDYLIVALSTDEFNWNSKHKKTYFTYDKRKQLLEAIRYVDLVIPEKNWDQKVNDMKLYQIDTFVMGDDWTGKFDYLSEKTGIKVVYLPRTPEISTTQIKKDLNSRKPVLKHDSSTSKRER
tagD5.23	C23	149	AZJU00000000	Glycerol-3-phosphate cytidylyltransferase	PF01467	2.7.7.39	1	MKRVITYGTFDMLHYGHINLLRRAKKLGDYLIVALSTDEFNWNSKHKKTYFDYEKRKQLLEAIRYVDLVVPEKAWDQKIPDMKLYQIDTFVMGDDWSGKFDYLSKKTDVDVVYLPRTPEVSTTQIKKDLNKRNLADEHSYERKTNNKYG
pta	PSU-1	329	NC_008528	Phosphotransacetylase	PF01515	2.3.1.8	50	MTNLFTELADKIKEKKLRLVFPEGDDSRVQGAAIRLKKDGLLTPILLGDQAAVEKTAADNHFDLSGIKLIDPLKFDEKQFNQLIDKLVTRRKGKTDPQTVAMWLQEVNYFGTMLVYTGKADAMVSGAVHPTGDTVRPALQIIKTAPGVSRISGAFIMQKNDERYLFADSAINIELDAQTMAEIAVQSAHTAKIFGIDPKVAMLSFSTKGSAKHALVDKVAQATKLAQEMAPDLADNIDGELQFDAAFVESVAKLKAPGSKVAGHANVFIFPSLEAGNIGYKIAQRLGGYEAIGPILQGLAAPVSDLSRGASQEDVYKVAIITAAQALKN
OEOE_0527	PSU-1	380	NC_008528	glycerol-deshydrogenase	PF08240, PF00107	?	50	VLNYRDLMVFLFATKEGIKIFKESRELKMKAAVVREKNDGFVDLIDDWKPRELGFGDALVDVEYCGLCHTDLHCASGDFGDPNTLGERNGDFRRVAGHEGVGIVSKLGEGADQYLKVGDRVSIAWFYDACGVCDYCVSGNETFCRKVRNSGYTVDGAMAQQVVVDAKYAVKVPEGLDPAQASSITCAGVTMYKSLKVGETKPGQWVSVHGAGGLGNLAVQYAHNVFGAHVVAIDGNPDKLEAAKEGGAEVLINRKQPGIDVAAEVQKDTGGVHNAQVTAVNDAAFKQAVDSLRPMGKLVAVALPQGDMELNIVKTVLDGIEVRGSLVGTRADLKEAFQFGAEGKVTPIVEKVDLNDINDVIEEMKEGTITGRKVFDFTHM
abp1	C52	242	AZLF00000000	nucleotidyl transferase	PF01128	2.7.7.60	1	MTKLHNVALIFAGGVGRRMKNGKTPKQFLEISDKPIIIYTLEIFEKNPKIDGIIVSITPGWVSYLKGLTSKFGITKVFKIVEGGKTSQLSQFYALESMRDLVDDKTIILIHDGVRPLIDDIVINNNIDCVLKYGSAITIKKAIETVVTVDGKNQIKEVMDRDLYRMAVAPQSYFYKDIFSNHLKAKQQNRSDFVDSAQLMQFFGRKLFYIEGTTNNIKITTPIDYFIFKGILEAEKVHQIFE
abp2	C52	361	AZLF00000000	dehydratase/epimerase	PF1370	4.2.1.46	1	MTNNLQINPILKQDIFELISKNKDLFFDFQGRTVLISGATGLVGSYLSRTFALYNLCFKGNIKILCLIRDYEKAKTIFGPLYNSFSFIQHDIRDSIQVNQSIDYIFHTASVTASNNIIRFPVETLDTLCLGTKNLLELAKQKHAKFLYFSSMEAYGITDPSLKTIHENDLGYVNLHNIRSAYPEGKRVCELLTSAYAKEYGIQTYNVRLAQTFGAGTAFDEARIFADFAHKALKGEPLIIQSTGQTVGNYVDTRDVVSGALKIFSKGFIGETYNLANEELSMTIYDMSKLVSRILSGGKSRVIIMNDANFSKKFPPDTTMRLDSTKLRKIGWVPTGSFENMLKKMVSSWQFNSIGQEIHEN

## Sheet: additional genes
gene name	reference strain	genome accession number	protein size (aa)	protein putative function	PFAM	Cazy	number of strains diplaying the gene/50	sequence of the reference protein
isolated genes described in the article
dsrO	PSU-1	NC_008528	1475	dextransucrase	PF02324, PF01473	GH70	35	MRDGDKIVRKKLYKSGKNFVIASIISVVGIGLTTIPASADSSINNAATINAVQIQATKQDDSKVDTNGQTTANGNQKNTDTTTTPTQALTKTSQTTTGNNQTTDNDNQQNSNNTKTVAVTEQTQATKQAADSNIANQASTGSTRQDSIEEKTDVSEQTKKVVSKSDATNSAINTSSQQVYSSKNIKVIDGKTYYVDNNGQIKKNFATIINGKVLYFDKNTGELLPTNSYQFKSGLSSENSDYTSHNAVNSTQADDYTAIDGYLTADSWYRPKDILDNGQTWTAASKDDLRPLLMSWWPDKTTQVNYLNYMKNLGLSDSPTNFTNDENQGRLSKAAENVQVKIERKITQEGQTQWLKEVITNFVKSQPNWNISSESQTSGNGKDHLQGGALLYVNNDKTP…
dsrO	ATCC BAA1163	AAUV00000000	1100	dextransucrase	PF2324	GH70	10	MRDGDKIVRKKLYKSGKRFVIAGIFSIIGIGIATVPASAADIVDNATTVNTVQAEPEKQEDSKVDTTSQATTNSNQKNIDTTAVSMQTVSSTGQTTTSNNQTVDNSNQQSTNSTANVTGQTQPTEQAGSDNSAAGQTTATSNQDNADTKTTTVGRTQPTEQANAKTNNTDSITSTNKQQIYNSKNIKIIDGKTYYVDDSGQIKKNFATIINGKVLYFDKNTGELLPTNSYQFKSGLSSENSDYTSHNAVNSTQADDYTAIDGYLTADSWYRPKDILANGQTWTAASKDDLRPLLMSWWPDKTTQVNYLNYMKNLGLSDSPTNFTNDENQGLLSKAAENVQVKIEQKITQEGQTQWLKEAITNFVKSQPNWNISSESQTSGNDKDHLQGGALLYVNNDKT…
dsrO	IOEB 0607	AZKK00000000	289	truncated dextransucrase	PF01473		4	MRDGDKIVRKKLYKSGKNFVIASIISVVGIGLTTIPASADSSINNAATVNAVQIQATKQDDSKVDTNGQTTANGNQKNTDTTTTPTQALTKTSQTTTGNNQTADNDNQQNSNNTKTVAVTEQTQATKQAADSNIANQASTGSTRQDSIEEKTDVSEQTKKVVSKSDATNSAINTSSQQVYSSKNIKVIDGKTYYVDDNGQIKKNFATIINGKVLYFDKNTGELLPTNSYQFKSGLSSENSDYTSHNAVNSTQADDYTAIDGYLTADSWYRPKVTAKLGQQPQKTIYALF
dsrV	IOEB Sarco277	AZKD00000000	587	truncated dextransucrase	PF02324, PF01473	GH70	11	LGYCKCFFCHNFVFSNPINANAEDPTAKQDLVTVDKDKDNSTQVAANAQDKTTVDQSKDNQTKTTDLNATKTINNVQTSNSTTTANSNQDQNKDSKTTTNNDKDNSGQTAASNLVTGTATDVENDNSFVNITGGSYKLQNGIWVYIDANGKILTGLHTIDGNLQYFDLKTGAQAKGIFETVNEITYYFDKNTGNSINYAENQDGKIEGFDANGQPLKSAFASDSNGTTYYFDANGQTIPYALSINNQIKGFDSQGQVLKNGFANDVAGNTYYFGAEGQAVVGLQKIGGQNYYFDEQGHQRKNYATSISGQWYYFDSNTGAGKNSLQYQFELGLTSQNDSFTPHNAAKSYDENSFQNVDDYLTADTWYRPVDILKNGTTWTASSNDDFRPLLMVWWPDKQ…
levO	ATCC BAA 1163	AAUV00000000	956	levansucrase	PF2435, PF13457	GH68	12	MHKKMYKSGKTWLIGIVLASGMLLFPLSANADISVNSQGNATKSISTDQQKTESNETTQDSSLDSTRQVESETAELQTETVVSSVSELKSSAASSASNDVTAASSASSFANSAVAKSAEISSAAVASSAALIESQEAARASYFASLYPQLNSQAVSYAGLLSSDVSSLTDSQIAALNSDYWSGSSQASTLNASDMSTFDQDWQNSSYAYPEIDSSKVENLSAADMVDSTPNVTTGEVDTQAVQLDVWDSWPLQNAQTGAAQSITINGKKYQIVIAMAGRPDTWSDGHLYIFYKNDDGSAALDQWKSGGAIFPSVPTDVDYTYGVNQDTASAWVGANPLVQDSNLSFHENQPVEAEQWSGSAVLNSDNTIQLYYTSVEIADNYAYLATATLSLASNSAGG…
gtf	AWRI B-422	ALAG00000000	567	Beta glucan synthase	PF13641	GT2	5	MLNDNDSELKKFHLFHSKPVFVPVILIIWLFIMCLYEYLTYTDSMLPILAKKQPLEVILPIFNQLFVALFFLFGITNIIIAIRYAMIKDKVKESELAILAKETPADWHPKVELLYTTYNDFIPYALAQCLKQTYDNTQGVILDNSTDPKYIKMIDDFVIAHPNVKLVRDSQNKHAKAGNLNNYLCNGTHDYDYFVILDSDELLENRFVEKCLKMFYYNNIGILQCNHISGQNNNSFMRTFASSANVFWPVQNVVRNAEGGWLNKTVSGVSVGQTGGALCIELGHGVMMSRECFEDIGQIPYAVAEDLCTSIEATLKGWNIKFASQIYGNEAFPVNMTALMIRSSKFCSANLEFFRKYSSRIIKSKTISLYQKIDLFCFTLAAPIIAFQYISLVISSIIC…
it3	PSU-1	NC_008528	324	priming glycosyltransferase or Hypotetical protein	PF00535	GT2	50	MQETVYPSLAIIVPVHNEEENIHIFYDAVKKNLTAEGLLSLPDAFKHLKYDFWYIDDGSIDRTLLEIKQLQLKDSSVHFVSFSRNFGKEAAIYAGLTYAKKYDYVVLMDVDLQDPPALLPKMLGKLANEQLDSVATRRLDRKGEKPLISFFSNLFYEFISKISSTKLVSGARDYRIMSRQMVKAVLSMPENQRFSKGLFTWIGFRTEYISYKNVQRKKGQTKWSFWKLFKYAISALISFSTVPLTLVTVLGFLTTLLAVVGGIFVIVRKLLDPAIAIGGWTTITVIIMFFGGLQMFSLGVVGRYISAIFLESKRRPIYVEKESK
it4	AWRIB-429	ACSE00000000	316	priming glycosyltransferase or hypothetical protein	PF00535	GT2	8	MNNKMIGKKKLIIIVPVHNEQETIPIFVEAISKIDLLIKPEIVFVDDGSTDESLKVIKKEKATYSGIHYLSFSRNFGKEGGLLAGLRSAVDYDYVAVMDVDLQDPPELLPQMLSKLQDRNIDMVVARRSNRRDEPLIRSFFSSEFYSLMNKLSQTKLVAGERDFRLMKQNVVKAIVSLSENQRFSKGIFSWVGFKKEYISYENRDRSAGKSSWSFIDLFKYAIDGIVSFSTFPLTVITFLGIICFFLSLIAATVVLVRFFMGIPSAFGWASTIIIVLFFSGVQLLSLGVLGRYIASTYLESKKRPNYIVRESDLKQ
other isolated genes
OEOE_0071	PSU-1	NC_008528	342	Polysaccharide pyruvyltransferase	PF04230		50	MSNFFIKGNKTVTVLPTNGRAKFFAFGIPNYTNLGDQAVSLASRKYIEKEFPEYEYIEILEENNDEGIEAVKKIITSQDIVSFVGGGNMGSLYTDHESARRKVFSTFINNLTISFPQSINFEDNPQGQKELKLSQEAYNKNPHLYLVARDAQSYHRMQTTFKSHVLFTPDMVLYLNPRDFHFERSGALFALRRDGEKVIKDELVEELKDLLDNGQRPIKQTDTVLDDVDRVTPLTREKLFDQELELFAHQEMIITDRWHAMVFSVLTGTPCLLFGNSYGKGKHAYFDWLEHINWIDYTDESDPERLKEAIHRLMNSKTHDFDLHPDFEQLHRVIARHSNIIK
OEOE_0218	PSU-1	NC_008528	330	glycosyltransferase	PF0535	GT-2	50	MDKLVIVIPAYFEEEVLDSTISTLTQILEQLSEEKKISGGSTLLVVNDGSTDQTWSIIENYHKSNHFVSGINLSRNYGHQNALWAGMTAASVDADLLITIDADLQDDPKSIIEMVDKYHAGYDVVYGVRNNRESDTFFKRASANLFYKLMNKLGVNIIPNHADFRLIDRRVLKQLLQFPERNLFLRGMLPLVGFSSTKVFYKRRARQAGKSKYPLHKMLLLAWDGITSFSEVPIRSIIVFGFLLVFLSAFYVLYGLIRWATGHTETGWTSLMVSIWLLGGIQLIVIGIVGEYIGKIFKEVKRRPRFIIQDDLYTKPKPPRMKNSDSSSNV
OEOE_0486	PSU-1	NC_008528	330	glycosyltransferase	PF0535	GT-2	50	MDKLVIVIPAYFEEEVLDSTISTLTQILEQLSEEKKISGGSTLLIVNDGSTDQTWSIIENYHKSNHFVSGINLSRNYGHQNALWAGMTAASVDADLLITIDADLQDDPKSIIEMVDKYHAGYDVVYGVRNNRESDTFFKRASANLFYKLMNKLGVNIIPNHADFRLIDRRVLKQLLQFPERNLFLRGMLPLVGFSSTKVFYKRRARQAGKSKYPLHKMLLLAWDGITSFSEVPIRSIIVFGFLLVFLSAFYVLYGLIRWATGHTETGWTSLMVSIWLLGGIQLIVIGIVGEYIGKIFKEVKRRPRFIIQDDLYTKPKPPRMKNSDSSSNV
OEOE_0493	PSU-1	NC_008528	527	polysaccharide biosynthesis protein	PF01943, PF14667		50	MRFKKNIITGELAKGTSWLTLGNVVSRLLGAIYVIPWTLMLGILSLQANTLFGKGYNVYQLFLMMSTVGLPSAVAKYTSVLVGKEKDLFLEKAFQLSLFSGLLFGVIFWILAPILAVGDINLIPVLHSLVPAVIIFPFLSVLRGKFQGQLDMEILAKSDIIEQLIRIVYMLLSAFSILDIFHGNWVNVVIQSTFAAFIGALAAIIYLLYKLYFSRSEQIHLFSKSKLSKNSSFANSFKSFLPIVKQSIPFVFIGGFLTFYQWIDQYTFFPLMRIFYPDFPQIQLEDIFGRFNFNANKLIMLIVSLAMSVASTILPIISKNSSNLKETRNSIARGIKMLIAIISPSALIMYALAKPIYIIFYGKYGSLQDFVPIVQVSALLSVFMSSAMLLAMILQGIGK…
OEOE_0648	PSU-1	NC_008528	431	glycosyltransferase	PF13579, PF0534	GT-4, GT-1	50	MNIGLFTDTYFPQISGVSTSTQILAQQLENLGHNVYIFTTTDPKVKRSHYGHGSEKNIYRFSSIPYTGFKDRRITFRGFFEAIEIARTLRLDIIHTQTEFSLGLMGKIIARQLKIPIVHTYHTMYQDYTHYVMNGRLIKAGGVEVIVRAYLKSVNGVIAPSQRVYDTLRGYGVDAPMPIIPTGVSFSKNMPDNSAELRKTLKIRPRQPVILSLGRVAFEKNIEELINVMSYIINDFHNAILVIAGDGPAREELEDHAKALGLNKHVKFVGMVDHADVYSYYRMADVFASPSTSESQGLTFIEAVNANRPFVAMSNPYLTQITKSKFIGTIVHDNAEMTEAIENYLSDPSFKKENPERDRVLKEISAEKFGADVLKFYQQIINSFDPNGSKSSDEPTDEE…
OEOE_0649	PSU-1	NC_008528	343	glycosyltransferase	PF13439, PF0534	GT-4, GT-1	50	MKVLQYFENPGLISRSGIGHAQRLQQEELSYTDIVLDTSPFSKDYDLIDVNTYGPKSLAMVAKARLQNRKVVYHAHSTYEDFRNSFIGSNFLSKPFKKHLIKAYRQADLIITPTPYAKSLLRSYGLKQPIVPISNGVRVSSYRRNKSKIIKFRQFLNLKENDKRKIIISVGLYFQRKGIMDFVELARRNPEHLFVWFGYTDLRIIPKKIRETVKKDHPDNCVFAGYITGDVLQGAYSGADLFLYPSYEETEGIVVLEALASSQKVLVRDIPVYNDWLHDGFDCYKASNLDEFDKRLNEILAGKVKNVSKAGHEVALKRDVSLIGPQLKKAYEEALSLPSQESR
OEOE_0846	PSU-1	NC_008528	554	Polysaccharide synthase	PF01943		50	MTNIHKQSEDSYVQKTESIENQLVSGSVWLTFGNFFSRILGALYIIPWTIIIGRYSTEANGLFNMGYSIYALFLMIATAGIPTAISNLVAHYNAINEAQTSMKLFWQGLKIALLTGLASALILGLSAPILAAGHRFLTPVLWSLAPSVFIFPFMSMFRGLFQGNQMMKESAISQIFEQVARVIYMLAGTFIVMRSNPLNWQGAVVQSTFAAFIGALLGMFYLLYAFANHRERFVDAARNSYRKERVDAKELIFGILKQAVPFVVVASAVTFYQLIDQFTYFASMNRFFDFSDQQLIIQFARFNANANKLVLIIVPFAIAIAETSLPMLSNAYSNHNWESIKKQIKNIYRLFYVAMLLSAFGLYAVALPMYTVFYGTSDPDLLAGVQLLKVSAIVAIFFG…
OEOE_1202	PSU-1	NC_008528	339	Polysaccharide pyruvyltransferase	PF04230		50	MSDFFIETTKADKVLPTNSRPKFFAFGIPSYTNLGDQAVSLAQRKYIENEFPEYQYIEILEDDNDEGIEAVKKIITSQDIVSFVGGGNMGSLYTNHEAARRKVFSTFVNNLTISFPQSIHFEDTPSGLKEQKLSQEAYGKNRHLFLIARDAQSYHRMQTTFDNQVLFTPDMVLYFKASHYDFKRSGALFVLRHDGEKVVGDSLIDSMKKMLDNNRPLKRTDTVLDTVKRITPINREKLFKEELELFAHQEIVITDRWHAMVFSVLTGTPCLLFGNSYGKGKHAYFDWLEHINWIAYTDEEDLDRIDQQIQRLIKTKEHAYDIRPDFKQLHDLIKLHSKK
OEOE_1300	PSU-1	NC_008528	505	glycosyltransferase	PF00534, PF09318	GT-1	50	MIFYFTSENIFSFNSGTEFSQAKRTKLFNLEGQTAFYVARNYNPNFHQVALQMELSDDQLINMYDYFQEAINVPHKKINVRFAPFISKRDYHLDSVNPNYSLIKYHGQTTAKVNIAPLTVGLVGSVEYYDSFGNIAAIDYWDWRGFKSSTQYFHPNGQPGAQRFFSPEGKPVMEIARMNISGKLFPTMYKLFDYRGRNWRFDSENELFIFFMNELIAQRPGVVINDRPSMTDVIARIGGAIKKFQYLHDVHTADSGNPVRGEIMTGLKPLFTTYSSAYDGIIVATNEQRNDLKKRYPKMNIYQAPDTYIDQEQLAKRPKNYSSRVSHKLLYFGRLSEEKHPEQAIRAFGVIKQIVSDATLEFRGYSSSPDFMAQLKKQVVDAGLKGSVAFCSYATGVHR…
OEOE_1301	PSU-1	NC_008528	548	glycosyltransferase	PF00534, PF09318	GT-1	50	MNFFINSNMQKNKSGIEHAELKRAALFRDHHESFKIVLRDWSQTLHKDIKDSGLSDAEVINMFDYFQGTEKVTEKNIQAKDIDFGVAVDLYENDPKNNRVLAWQVIKKINGESQRRLLGRINYFSFAKDRISSTEMFDAFGNLYAVNYYDIRGFLSLTQWYTPDNKIGTESWQTLDRRSVLESFNKFDAKGEFKKSGWRLVDKNGSIYTFQTIEELTKHFLDSINFDYSSQERGNVFILDRTHLGDWALRDLKKPAYTVIHLHNSQAGNAEDEMHSILNNHYEYSLWNTNDYDAIISATSKQTADVAKRFKPQARLFTIPVGVIPSKHFQEQRIPMSDRFSHKIVALARIAPEKRLNDLVKAVGIAKKEIPDISLDLYGYRDSSDNFKAYQDIKKAVED…
OEOE_1451	PSU-1	NC_008528	290	glycosyltransferase	PF00535	GT-2	50	MKLTSTVIMAAFNGSKYIYDQLDSIANQKLKPTKVIIRDDCSTDDTETIVKNFIFEHDLQNSWDFQVNPERKGWRDNFMDMVDQTDTDIVFFADQDDIWNKNKISESMKCFSENDDMEVLVSDYNFLPADQKILPKDTIDEVGNGDVGQVIPDLHNLIIRRDGCSMAFKKSIIGPLEEVYAGIRSDSNGLDQAHDQATWLAGLMRESLYHVNQPLMVHRAHLDSTWQTVRKNNRSLFVGLPEEGPNYIVFLKSIQNFLLHSYSYSRFSKQAQQKLEKVIAEEIDLLANPV
OEOE_1452	PSU-1	NC_008528	287	glycosyltransferase	PF00535	GT-2	50	MLLTSTVIMATFNGSKYIHDQLQSIFNQSILPTRVIIRDDKSSDDTAEIVNQFIDGNNLRASWDFKVNQKRKGWRENFISMLRQTETDVVFYSDQDDIWQENKVEATLTAFEAEEEMEVLVSDYVIIPKEQNLLVVRQLEETPVSSQLYKVGLTLTNLAVYRPGCGMALRKSIIDSTIEIFRRVKVDFNAVAQTHDQAAWLAAVARGTLYHLHQPLFIRRIHPDSTWQTEKKQHKDHLYGDSLSFVVYLKAVEKFFAGNQSYPYFLQRNFQEEIKNKIRSFSVDELS
OEOE_1474	PSU-1	NC_008528	447	glycosyltransferase	PF13641	GT-2	49	MSFLDQAFAQMGFWITWMLIPIIFEIVPECLYFVKLTFESRKKNDLKKPAKLPIISIIVPVYNSEETLFKCLGSISDSSYPNKLMQVIVANNQSTDNSFQVFNKVQQSFSNLRLQWMNTDKGKASALNSAIYNSSGKYIINLDSDGVLEKNALMRMVLGFENNSDIDAMTGTILTEKAIIQNNKKPLLRLLQNNEYFEYAQAFLSGRSIESSANRLFTMSGAFSAFRKEVLLKTYMYNTQTVGEDTDMTFQIRSKLKGRVALCTDSFFYVDPIESLDQLYIQRQRWQRGEIEVSRSFMSDQLHLDKFFKNFMVRRLMIDHTFVFPRMIWMFGIFVLAYLGYSPIVLLLSVIFMYLLYVFDSFLNFINVRMFLKKFDEERSFYSRKWWIMFTMPLYNLIC…
OEOE_1514	PSU-1	NC_008528	520	glycosyltransferase	PF13632	GT-2-3	5	MTNEQDFFSREINVLNNSSGSAVYTGSNTLILRKAIDEVGGFPTDTVTEDFELGVLINSHGYESMSTLEPMASGLTPTDFRSMLNQRTRWARGVVRSFYNVHILTNKNLTLPQRLTFLNSYLYWWSFLRRLLYIFAPVIFVLSGIKVVDANFWLLMFLWAPAYFLLHHSLSVASGNIRTERWGEIQETVLAPYLFIPVLLETIGIKEKKFKVTNKDSSSNKFQLLYALPYILLWILVFVSIIKFNYGKFGSEIMYGSVITFWLLTHLFNLTFAIFICIRRPIYRKFERFKLNTECLIKQKGRKFKLKTNDVSESGISVRSNHPIYLDPNLLVTVVIGRKQYQAKFKCDLIRVAFENNTWTYAFKIVKFKKKSFNEYLQIIYDGFNNYLTTERDQWLTAW…
OEOE_1653	PSU-1	NC_008528	306	glycosyltransferase	PF13692	GT-1-4	50	MPIGADKAKEDFAKIAENIGFGILKINRAEKTVDLSVIKPGDLLVHQYPSYLGDQWELNFQKELKKVGSRTVILIHDFETFRIHDYKSKKIAFQVLSTADYLITHNKKMTNRLFRINQNIFQIELFDYLSPEKNKTTKIPTSLVYAGSLSKSSWIKNYSLKIPIDIFGRLPKKWSLEKNDYLVLHKPIIPDQLPIFLNNKWGLVWDEDQEKNKTNYQNYQKINSPHKLSLYLAANIPVIVWEKSAITKFVLENKIGIAINNLAEIPDKIKKAEIDSDNLDNLSKKIRGGYFTEKLLRKIISLDGCH
pol1	AWRIB-202	AJTO0000000	376	O-antigen ligase	PF13425		6	MLIEKQLNQDLENRENEFITKSFSIIAIVISISAMLQGLGIIGDNILNGVQALIVLIIYLRISSFKKFNILYLTAIFFSFVIALINLAPYMFSASMMLMIMAILDQNYDIDYRRILLVYVKSCAIVFSVIVIAYYAFNFNNHDVTMWRIDKIIYRKSIGFDQPNVAMMEFLGITFGIFGLITDKKRKLSLILLAIITGIIYTQTVSRTSTILIILSIFLLFILGKKADNFMPKFLSKIVSLTPIFLMGISLYILLHPYSDTLNTILSGRLALYQEYYQTYGVHLLGTDNLENAMFDSGYLQSLLSKGILFASQLMLILTWMGWRLKSMSWKSAILLLAYFSLGFTETALQHFELFFPIVIILGNDIGKYKNEKNLF
gtf1	S13	AZKB00000000	429	glycosyltransferase	PF13651	GT-2	3	MVSLIINLLFFILISYPIIGAMCWFCGVLCYQFLYKSNSKRVPHRSISKNKNNAYPFISIIVPAHNEEVLIENTIDYLMNEIDYPNYEVIVADDGSTDNTPSVLKKMSEKYIAKNFRTLRVNSNKGKAHALNIAAGFAKGEFILSNDADVLPESNALNRYMDYFFSRENSRVAAVTGNMSVRNRSSILGKSQTVEFSSIVGSIKRSQSATIDTMYAYSGANTMYRKSALIDVGMFRQDRATEDISIAWDHSLNGWGTLFAPDIMFYMNVPENLISLFHQRKRWAKGGIEVWLSNFIKVVKSPIKYFKQVILLLDQTCSIVWSFSFFILFFFFCINMILFFINRNYVDIETTLLYTSIFIVFELFSGLIEVGVSLIFDDASKKTKYIIFTPLYLLIFWII…
gtf2	AWRI-B-422	ALAG00000000	315	glycosyltransferase	PF00535	GT-2	16	MATSKLTIVVPAYNEEEVLTSSVQKLLAVEDQIAAQTVLGQRADILIVDDGSMDHTWDIIEKLHAMNSRVRGLRFSRNFGHQSALIAGMSEAVKTADMIVTIDADLQDDPDKIGDMVDAYADGADIVYGVRNNRETDSWFKRTTAQGYYKTLKLLGVELVPNHADFRLMSKRAVETFLQYPERNIFIRGLIPKLGFKTAEVFYKRTPRMAGESKYQLKKMLAFAWDGITSLTIAPVRLILILGALSCLLAVGMVVYAIVMKMLGLTVHGWSSLMVSLWFVGGIQMISLGVIGEYIGKLTTEVKHRPRYTVQTILD
gtf3	C52	AZLF00000000	437	glycosyltransferase	PF13641	GT-2	1	MNETLMILSLISIWIALFISLFILFSAALFWFKYSRIHANLDKLNRYPTVTIVVPAHNEESVIAQTAQAILNLNYPVDKVELLIFADNCRDRTLQVAHSIVDQQQYSNRSIKIIDHNHGGKGGKAKVLNDALKIAHGEYICVYDADAIPEKNALYFLVKKVLENPNKFVSSFGRNKTRNAEENFLTKCINQEIVVTHRVEHVGLWHMFKIGRIPGTNFIIRSDFIRKIGGWSYGALTEDTDISFKILQNGKLIALAYDSEAFEQEPETLKDYYFQRKRWIKGNYQVVISNFRHLFDRSNWRVKFLTLNYFCTFFWFVIAIIVSDIIFASNFFVLVFHPFLPYVDLPFAFNSGNIQISQLLLFNWFLMVLIYLNQISFALSTQFGQTRNEQIWIALASYF…

## Sheet: initial database
gene name	reference strain	genome accession number	protein size (aa)	protein putative function	sequence of the reference protein
woaA	PSU-1	NC_008528	209	priming glycosyltransferase	MKETQRLYLPFKRIIDIAGSFTGLILLSWLFLILIILQKVNEPKGPIFYLHDRVGKNHKHFKLIKFRSMRADADTYFKHHPEDYQTFVKNDYKFPAGDDPRVTKFGRILRRTSLDELPQLFNIFAGQMSIVGPRPITEPELRYYGSNVSKLLSVLPGAMGLWQATGRSDIKYPERAKIDLEYVDHIGFWYDWYIVYLTMKAIFSRAGAY
woaB	PSU-1	NC_008528	250	glycosyltransferase	MQAKIYVASHKLYQMPSDPLYQPIWVGHSKSSNPFDLPAGWIGDDTGDNISDKNSSFNELTALYWAWKNSDADIIGLVHYRRYFSLNHKKGLNNVLNSKQLGDLFKNNQIVLPKKRNYFIETNYSHYVHAHHAEAINKARELMNPTYQTSYDKIMKRTDQHLFNMLIMTHQQLDEYASWMFNILFKLEKEIDTSTYNQYEKRVFGFVGERLLDIFLDANDKKYVEAPFVFEEKQNWLRKGASFIYRKLFH
woaC	PSU-1	NC_008528	306	glycosyltransferase	MFKKTSVVVVTYNRLALLKENIYYLRKQSTSLNHIIIVNGDSIDGTREWLSNQKDLIVINLHKNIGGAGGFNIGVRTFMEKTQDDFVWLMDDDCFPQANALEKLLLAFDEVDNIQMAASKVLWKDGSISKMNVVQAKKPSTQRDLFKQEKKFVFIKKSTFVSTIISRKAVEKVGLPQKEYFIWGDDIEYTQRISNTFLAVYVKDSIVVHYSAKNSKPGDISSETNHDFLKRYNYEFRNRLLTSRRRHSIFQLLRTIIHSMIDLLKTLFKPFVKYRWEKLTIILSGTCKGLTWNPKIEYVRSNKNKQ
glf	PSU-1	NC_008528	391	UDP galactopyranose mutase	MIRRNKYNTKKYDYLIVGAGPFGSIFAYEAAKFGKRSLIVEKRPHIGGNMYTHTENGITVHDYGAHIFHTDNKEVWNFVNKFADFNNYQNQVIANYQGELYNLPFNMNTFYEMWGVKTPAEAKAKIEEQKKEAGISGQPRNLEEQAISLIGTDIYRKLIKGYTEKQWGRKATELPAFIIKRLPVRFIFDNNYFNHRYQGIPIGGYTQLFDKWLSSDLIDVKTNADFFEHKDDYIKEFPRIVYTGMIDRFFDYRFGELEYRSLKFESETLDTDNYQGNSVINYTDAKTPYTRVMEWRHFDGLADKGKTIITREYPQNWDRSKEAYYPVNNEKNTEIYKKYAKLAREHKDQFIFGGRLGLYQYFDMDQVINATFNTVRQEFKLSNSYVFDKNI
wzz	PSU-1	NC_008528	181	polysaccharide synthesis regulation	MAALFFAIAGFGIAKITESKTFQASTTLTISHNYSKLDQSDEKENTSSAYDLTQSDILLQNSIANLIKNSSIMENAKKKVHFSSSDINVNSPDNTVLININVHTTNSHKSVKVANILAKSTKKILPRILPAAGKVIVAKKASQTVKYVGPSSKKYSFVGAIFGLVLSGVILLWNDIKDRLK
wzy	PSU-1	NC_008528	455	PS polymerase or O-antigen ligase	MSAWIIFFSLFVKPLAQSTPQFFAPLPFFSITIYIAFKFSQNPREILETKIFNSKVVLFFALLTLSEITLLIWNYSKFGSDSQDSGIVGSFARFLSPIVTFILVYFLLYFSIKSDFDIKRFINGSMISLSLMAAFVLIPQLTIIVGKNWFLGWANFLDRTVIPRWDISSNYVRGSYVATLHRANGLEIEPAFMAGQLAVVFLPWILSSIKHNFSFVKNNFKSFPYESYFLLLIVIVTLIFAKTTTGLLAIFLVDLILVFDLNGYIQKFFIIMTGIGLISIVVSYFTISLVHNFLNNYLFAKAGFSALDRTGGSIGLLLTFLHYPLLGVGNGYIGHYLVRYVPRNTKLNVEYLWRFSHNYPILSDLGGFLAQYGLLFFLPIVRKIRELFYNFDNKIGQDQ…
woaD	PSU-1	NC_008528	312	glycosyltransferase	MMRKIKKPSVDVVIPTYERPKEHDQQNYMLQDALESVLEQTYPVNDIFVVIDGKSLISKKIVTNFHDNRIKVIESVEKKGGGSARNLGIRASNSDFIAFLDDDDLWIKDKIEKQIKSLSCYSSYDLVFSFSQVKSEKKGIHGVLPKNSFKEGWSFAEYIFLHNGYITTSTIMASRALLQENMFTERLPKHQDWDWLFKANFFFDVKAIYVAEPLTVYRTKYIGRSMSVSNRNLWHFSYSWIRTYGKYLNKQVIARFDRDNVITGILDDRHMTKSQKTSALHNIFLDLSFTEKMGDLFKCARHIIRIQLNRLL
ugd	PSU-1	NC_008528	388	UDP-glucose 6 dehydrogenase	MKIAVIGTGYVGLSLATLLSQQNEVKALDIIAEKVEKINRKVSPIVDHDITDFFEHKNLKLQATLDPKEAITAANFVIIATPTNYDPQTNHFDTSSVEAAIKETIEINPQAQIVIKSTIPVGFVDKAIQHFDFKKIFFSPEFLREGKALSDNLYPSRIIVGSQSKEAHQFAELLKQAAIKENIPILFSNSEEAEAIKLFSNTYLAMRVAYFNELDTYAVSNNLDTAKIIKGVGMDPRIGDFYNNPSFGYGGYCLPKDSKQLLASYEGVPQELMTAIVKSNDTRKRFIVKQILSKKPKTVGIYKLAMKSGSDNFRQSSIIDVMNYLAENNIEVIIYEPTLKTKLFQGKEVDNDLTDFKNKVDLIIANRVTEEIKDSADKLYTRDQWKRD
woaE	PSU-1	NC_008528	269	glycosyltransferase	MVKSLQKQSFQSFHLVIVDNHSGNGSFQKLSEFYSDDQQITLLETSENLGFAKANNLGINFLKKNYDLYKIFMINNDLLFQDDNYLSKLMHFKYKKNVGAIGTNILTKTGVQQNPVFEQTNLVRVMHQSLYFNLFFVFRLKNIFFNRFMKIPHNKVSHQRNIANSKSEFFLHGSAILFTENYLKCSVGFFPGTFLYFEENILKIIFDKLSLKMVFTPIAGLYHKEDQSSKIANQDNSFKIKCLSVSSRKALILKFLPVFFVKDLIRDNK
wzx	PSU-1	NC_008528	479	flippase	MQEIRKQLKTGVIFMAIGQYSGVISNLVVNMILSRILSPTDYGVLNIVLVFLPFFQMISELGIGPAIIQNRDLDENDLSSLFKLLTIVSLLIGIIFGFFGFILSWFYDNSIYIPIAWLLSINIIFSIMAVVPTSILTKNQQFKAMNLASLLNYVLGSFLGVISAFYGFGVYSLIINSTIPVVLNFLCYLRLSKFHFVSGYKKSSFLKVRHFSSNQFGFGLVNYFSRNLDNILVGKFFGAEALGNYGKSYQMLTYPNTILTNIITPVIQPILARHQDNVPLIRNVYSKVLRLLLLIGVPLSFFLCINASPLIIFLFGNQWNSAIAPFRFLSIVVWTQIVGATNGSIFQARDKTKYLFRTGICSTVLIVSGIFFGIFLGNISKLAMVLSIVFFINFLFSFW…
woaF	AWRI B429	ACSE00000000	652	phosphoglyceroltransferase	MLASIFFPRWLFYGLITLIFSLFDVFFVQFMIQVGMGQNLTQKIEAATNFIIGGLTPGSQTHQVVLNLIFVFAIFGVILAVTNRFWLTFILNNLIFIVFGIADQQKLVYRNEAILPSDLSQLSNPFALVSFIGMSAFELIAIFIAGILAVTVLYFLFRRFDSRIKFTKWYIRLPLFLICGLVLFSAQDLYTPGTIPNKVALHFDDTPKPWDTNLDQRDNGAIYSFMRFFDDKVMTMPSGYSKAAIEKIDKKYSKIAKKINKTRKNYLNQQTVIYILSESFSDPRRVPGLTVNPDPIPKIRSLKTKTTSGLMLSSGYGGGTANLEYQALTGLSLTNFLATLTSPYVQLVPGSSYVPNVSNSWSIKNAIHPYLPLVYDRSTVYKKMGFQHFYSLYSPKVKY…
woaG	AWRI B429	ACSE00000000	313	glycosyltransferase	MKNLAILIPAYNESSTIEKVVNDTKRVIETIPDASVYVYDNNSDDDTAQLAAKAGAIVKHEYVRGKGAVIRRMFREIEAHVYIMIDADDTYPVEAIPEMYHRVVDKKVDMVVGDRLSSTYFQENKRPFHNAGNSIVKFLINHLFDTNIKDILTGYRAFSYRFVKTFPVLSKGFEIETEMSIHAAETNMFVENQVIEYRDRPEGSESKLDTYGDGMRVILKIWNLFRIYHPLAFFGTISGILTIISLITFCLRVFIPYRKTGLVANMPTLVVSMIVLLIAIVSLFSGLILDAIQSQEKMNFEYRLIDAEQRIDE
woaH	AWRI B429	ACSE00000000	656	Hypothetical protein	MNKIKNNFPYKWVFSFLSAAAFSVNFNYVSNFEAFSTINQRFSSTNFPLVLLAFLLPFLSFFLLENGKKPVNNSWQIVTSVILSLFALLGESVSKTLNLDLLLASKVTFLISLIVWAGFAIFIYAFIDVLKFVFKQISDAKVIEKINRYHFPNFYWTALIVFLLWLPIIIYLFPGTIGYDGSRQLDEFFKVYIPRLHFTYFPTNHHPWFATLVMGGIFKLGLLLFHSNTGAFYLHSTILLLVSVFAYSGLVLRVRKLSNNFNAWIVILFFGLEPHFSAYAVCFDKTGWFLASTAFFVSAFLDVIVLKKKNIFSSSFLVISALLVCLFRNNGIYVVLPAILLSIFLFKEIRRPLLIIFAVVLIAYEGWSKVVLKALDVMPSSPAEMLVAPIQQTSFIVTN…
woaI	AWRI B429	ACSE00000000	328	glycosyltransferase	MSKLFIDDISKASVSAVVVTYNRLELLKQSVSALQNQHSQTLKHIIIINGASTDGTKKWIEQESKKDDKIIVLNLPKNIGGAGGFNQGIRAFIEKTNDDFVWLMDDDSLVTKDSLDRLLEVWKVDPAAGMAASHDIWKDGTWANMNMASPLFSDKIKVYYGDQPFVRIKHSTFVSTIVSRMAVLKVGLPQKEYFIWGDDIEYTQRVTHFFPGFFVRNSIVLHASGQNPLPGDISGENDKQRLPRYLNEFRNRLCTSRRRHSLPKYLKTLAHNIFDLLKVILKPGVKFRIAKLGIIIKGTWNGFFFNPPIEYADSDYQYRAEVTEKTWK
woaJ	AWRI B429	ACSE00000000	327	glycosyltransferase	MKNEPEPLVSVIMPVYNQLDFLDPAIKSILRQSYSNLELIIVDDGSNLETKKFLSQVAASDQRIKIFHQVNAGQSVARNNGLSKAKGTYIYFMDSDDLVDTDLFKQSIRLLRQSQADLIIFDIGELNEKNERVLMDDGPNYQRSKLISTEEALSLIIRYSRFVAPFNYFARKDIYTENQITFPENMIFEDQISTPTVYSHAGKIVFLAGGPFYWYRRRGNSATGEKWTKNLKQTITDLFFALDKERQIYLNFFNEKYIDNWHFHRMIRFYNFYFPFNIRKEFSKKMKDDIVSIGINSLTRREKMTYRAASSSYINYFYRNFRKIKDM
dsrO	PSU-1	NC_008528	1475	dextransucrase	MRDGDKIVRKKLYKSGKNFVIASIISVVGIGLTTIPASADSSINNAATINAVQIQATKQDDSKVDTNGQTTANGNQKNTDTTTTPTQALTKTSQTTTGNNQTTDNDNQQNSNNTKTVAVTEQTQATKQAADSNIANQASTGSTRQDSIEEKTDVSEQTKKVVSKSDATNSAINTSSQQVYSSKNIKVIDGKTYYVDNNGQIKKNFATIINGKVLYFDKNTGELLPTNSYQFKSGLSSENSDYTSHNAVNSTQADDYTAIDGYLTADSWYRPKDILDNGQTWTAASKDDLRPLLMSWWPDKTTQVNYLNYMKNLGLSDSPTNFTNDENQGRLSKAAENVQVKIERKITQEGQTQWLKEVITNFVKSQPNWNISSESQTSGNGKDHLQGGALLYVNNDKTP…
levO	ATCC BAA 1163	AAUV00000000	956	levansucrase	MHKKMYKSGKTWLIGIVLASGMLLFPLSANADISVNSQGNATKSISTDQQKTESNETTQDSSLDSTRQVESETAELQTETVVSSVSELKSSAASSASNDVTAASSASSFANSAVAKSAEISSAAVASSAALIESQEAARASYFASLYPQLNSQAVSYAGLLSSDVSSLTDSQIAALNSDYWSGSSQASTLNASDMSTFDQDWQNSSYAYPEIDSSKVENLSAADMVDSTPNVTTGEVDTQAVQLDVWDSWPLQNAQTGAAQSITINGKKYQIVIAMAGRPDTWSDGHLYIFYKNDDGSAALDQWKSGGAIFPSVPTDVDYTYGVNQDTASAWVGANPLVQDSNLSFHENQPVEAEQWSGSAVLNSDNTIQLYYTSVEIADNYAYLATATLSLASNSAGG…
OEOE_0071	PSU-1	NC_008528	342	Polysaccharide pyruvyltransferase	MSNFFIKGNKTVTVLPTNGRAKFFAFGIPNYTNLGDQAVSLASRKYIEKEFPEYEYIEILEENNDEGIEAVKKIITSQDIVSFVGGGNMGSLYTDHESARRKVFSTFINNLTISFPQSINFEDNPQGQKELKLSQEAYNKNPHLYLVARDAQSYHRMQTTFKSHVLFTPDMVLYLNPRDFHFERSGALFALRRDGEKVIKDELVEELKDLLDNGQRPIKQTDTVLDDVDRVTPLTREKLFDQELELFAHQEMIITDRWHAMVFSVLTGTPCLLFGNSYGKGKHAYFDWLEHINWIDYTDESDPERLKEAIHRLMNSKTHDFDLHPDFEQLHRVIARHSNIIK
OEOE_0218	PSU-1	NC_008528	330	glycosyltransferase	MDKLVIVIPAYFEEEVLDSTISTLTQILEQLSEEKKISGGSTLLVVNDGSTDQTWSIIENYHKSNHFVSGINLSRNYGHQNALWAGMTAASVDADLLITIDADLQDDPKSIIEMVDKYHAGYDVVYGVRNNRESDTFFKRASANLFYKLMNKLGVNIIPNHADFRLIDRRVLKQLLQFPERNLFLRGMLPLVGFSSTKVFYKRRARQAGKSKYPLHKMLLLAWDGITSFSEVPIRSIIVFGFLLVFLSAFYVLYGLIRWATGHTETGWTSLMVSIWLLGGIQLIVIGIVGEYIGKIFKEVKRRPRFIIQDDLYTKPKPPRMKNSDSSSNV
OEOE_0486	PSU-1	NC_008528	330	glycosyltransferase	MDKLVIVIPAYFEEEVLDSTISTLTQILEQLSEEKKISGGSTLLIVNDGSTDQTWSIIENYHKSNHFVSGINLSRNYGHQNALWAGMTAASVDADLLITIDADLQDDPKSIIEMVDKYHAGYDVVYGVRNNRESDTFFKRASANLFYKLMNKLGVNIIPNHADFRLIDRRVLKQLLQFPERNLFLRGMLPLVGFSSTKVFYKRRARQAGKSKYPLHKMLLLAWDGITSFSEVPIRSIIVFGFLLVFLSAFYVLYGLIRWATGHTETGWTSLMVSIWLLGGIQLIVIGIVGEYIGKIFKEVKRRPRFIIQDDLYTKPKPPRMKNSDSSSNV
OEOE_0493	PSU-1	NC_008528	527	polysaccharide biosynthesis protein	MRFKKNIITGELAKGTSWLTLGNVVSRLLGAIYVIPWTLMLGILSLQANTLFGKGYNVYQLFLMMSTVGLPSAVAKYTSVLVGKEKDLFLEKAFQLSLFSGLLFGVIFWILAPILAVGDINLIPVLHSLVPAVIIFPFLSVLRGKFQGQLDMEILAKSDIIEQLIRIVYMLLSAFSILDIFHGNWVNVVIQSTFAAFIGALAAIIYLLYKLYFSRSEQIHLFSKSKLSKNSSFANSFKSFLPIVKQSIPFVFIGGFLTFYQWIDQYTFFPLMRIFYPDFPQIQLEDIFGRFNFNANKLIMLIVSLAMSVASTILPIISKNSSNLKETRNSIARGIKMLIAIISPSALIMYALAKPIYIIFYGKYGSLQDFVPIVQVSALLSVFMSSAMLLAMILQGIGK…
OEOE_0648	PSU-1	NC_008528	431	glycosyltransferase	MNIGLFTDTYFPQISGVSTSTQILAQQLENLGHNVYIFTTTDPKVKRSHYGHGSEKNIYRFSSIPYTGFKDRRITFRGFFEAIEIARTLRLDIIHTQTEFSLGLMGKIIARQLKIPIVHTYHTMYQDYTHYVMNGRLIKAGGVEVIVRAYLKSVNGVIAPSQRVYDTLRGYGVDAPMPIIPTGVSFSKNMPDNSAELRKTLKIRPRQPVILSLGRVAFEKNIEELINVMSYIINDFHNAILVIAGDGPAREELEDHAKALGLNKHVKFVGMVDHADVYSYYRMADVFASPSTSESQGLTFIEAVNANRPFVAMSNPYLTQITKSKFIGTIVHDNAEMTEAIENYLSDPSFKKENPERDRVLKEISAEKFGADVLKFYQQIINSFDPNGSKSSDEPTDEE…
OEOE_0649	PSU-1	NC_008528	343	glycosyltransferase	MKVLQYFENPGLISRSGIGHAQRLQQEELSYTDIVLDTSPFSKDYDLIDVNTYGPKSLAMVAKARLQNRKVVYHAHSTYEDFRNSFIGSNFLSKPFKKHLIKAYRQADLIITPTPYAKSLLRSYGLKQPIVPISNGVRVSSYRRNKSKIIKFRQFLNLKENDKRKIIISVGLYFQRKGIMDFVELARRNPEHLFVWFGYTDLRIIPKKIRETVKKDHPDNCVFAGYITGDVLQGAYSGADLFLYPSYEETEGIVVLEALASSQKVLVRDIPVYNDWLHDGFDCYKASNLDEFDKRLNEILAGKVKNVSKAGHEVALKRDVSLIGPQLKKAYEEALSLPSQESR
OEOE_0846	PSU-1	NC_008528	554	Polysaccharide synthase	MTNIHKQSEDSYVQKTESIENQLVSGSVWLTFGNFFSRILGALYIIPWTIIIGRYSTEANGLFNMGYSIYALFLMIATAGIPTAISNLVAHYNAINEAQTSMKLFWQGLKIALLTGLASALILGLSAPILAAGHRFLTPVLWSLAPSVFIFPFMSMFRGLFQGNQMMKESAISQIFEQVARVIYMLAGTFIVMRSNPLNWQGAVVQSTFAAFIGALLGMFYLLYAFANHRERFVDAARNSYRKERVDAKELIFGILKQAVPFVVVASAVTFYQLIDQFTYFASMNRFFDFSDQQLIIQFARFNANANKLVLIIVPFAIAIAETSLPMLSNAYSNHNWESIKKQIKNIYRLFYVAMLLSAFGLYAVALPMYTVFYGTSDPDLLAGVQLLKVSAIVAIFFG…
OEOE_1202	PSU-1	NC_008528	339	Polysaccharide pyruvyltransferase	MSDFFIETTKADKVLPTNSRPKFFAFGIPSYTNLGDQAVSLAQRKYIENEFPEYQYIEILEDDNDEGIEAVKKIITSQDIVSFVGGGNMGSLYTNHEAARRKVFSTFVNNLTISFPQSIHFEDTPSGLKEQKLSQEAYGKNRHLFLIARDAQSYHRMQTTFDNQVLFTPDMVLYFKASHYDFKRSGALFVLRHDGEKVVGDSLIDSMKKMLDNNRPLKRTDTVLDTVKRITPINREKLFKEELELFAHQEIVITDRWHAMVFSVLTGTPCLLFGNSYGKGKHAYFDWLEHINWIAYTDEEDLDRIDQQIQRLIKTKEHAYDIRPDFKQLHDLIKLHSKK
OEOE_1300	PSU-1	NC_008528	505	glycosyltransferase	MIFYFTSENIFSFNSGTEFSQAKRTKLFNLEGQTAFYVARNYNPNFHQVALQMELSDDQLINMYDYFQEAINVPHKKINVRFAPFISKRDYHLDSVNPNYSLIKYHGQTTAKVNIAPLTVGLVGSVEYYDSFGNIAAIDYWDWRGFKSSTQYFHPNGQPGAQRFFSPEGKPVMEIARMNISGKLFPTMYKLFDYRGRNWRFDSENELFIFFMNELIAQRPGVVINDRPSMTDVIARIGGAIKKFQYLHDVHTADSGNPVRGEIMTGLKPLFTTYSSAYDGIIVATNEQRNDLKKRYPKMNIYQAPDTYIDQEQLAKRPKNYSSRVSHKLLYFGRLSEEKHPEQAIRAFGVIKQIVSDATLEFRGYSSSPDFMAQLKKQVVDAGLKGSVAFCSYATGVHR…
OEOE_1301	PSU-1	NC_008528	548	glycosyltransferase	MNFFINSNMQKNKSGIEHAELKRAALFRDHHESFKIVLRDWSQTLHKDIKDSGLSDAEVINMFDYFQGTEKVTEKNIQAKDIDFGVAVDLYENDPKNNRVLAWQVIKKINGESQRRLLGRINYFSFAKDRISSTEMFDAFGNLYAVNYYDIRGFLSLTQWYTPDNKIGTESWQTLDRRSVLESFNKFDAKGEFKKSGWRLVDKNGSIYTFQTIEELTKHFLDSINFDYSSQERGNVFILDRTHLGDWALRDLKKPAYTVIHLHNSQAGNAEDEMHSILNNHYEYSLWNTNDYDAIISATSKQTADVAKRFKPQARLFTIPVGVIPSKHFQEQRIPMSDRFSHKIVALARIAPEKRLNDLVKAVGIAKKEIPDISLDLYGYRDSSDNFKAYQDIKKAVED…
OEOE_1451	PSU-1	NC_008528	290	glycosyltransferase	MKLTSTVIMAAFNGSKYIYDQLDSIANQKLKPTKVIIRDDCSTDDTETIVKNFIFEHDLQNSWDFQVNPERKGWRDNFMDMVDQTDTDIVFFADQDDIWNKNKISESMKCFSENDDMEVLVSDYNFLPADQKILPKDTIDEVGNGDVGQVIPDLHNLIIRRDGCSMAFKKSIIGPLEEVYAGIRSDSNGLDQAHDQATWLAGLMRESLYHVNQPLMVHRAHLDSTWQTVRKNNRSLFVGLPEEGPNYIVFLKSIQNFLLHSYSYSRFSKQAQQKLEKVIAEEIDLLANPV
OEOE_1452	PSU-1	NC_008528	287	glycosyltransferase	MLLTSTVIMATFNGSKYIHDQLQSIFNQSILPTRVIIRDDKSSDDTAEIVNQFIDGNNLRASWDFKVNQKRKGWRENFISMLRQTETDVVFYSDQDDIWQENKVEATLTAFEAEEEMEVLVSDYVIIPKEQNLLVVRQLEETPVSSQLYKVGLTLTNLAVYRPGCGMALRKSIIDSTIEIFRRVKVDFNAVAQTHDQAAWLAAVARGTLYHLHQPLFIRRIHPDSTWQTEKKQHKDHLYGDSLSFVVYLKAVEKFFAGNQSYPYFLQRNFQEEIKNKIRSFSVDELS
OEOE_1474	PSU-1	NC_008528	447	glycosyltransferase	MSFLDQAFAQMGFWITWMLIPIIFEIVPECLYFVKLTFESRKKNDLKKPAKLPIISIIVPVYNSEETLFKCLGSISDSSYPNKLMQVIVANNQSTDNSFQVFNKVQQSFSNLRLQWMNTDKGKASALNSAIYNSSGKYIINLDSDGVLEKNALMRMVLGFENNSDIDAMTGTILTEKAIIQNNKKPLLRLLQNNEYFEYAQAFLSGRSIESSANRLFTMSGAFSAFRKEVLLKTYMYNTQTVGEDTDMTFQIRSKLKGRVALCTDSFFYVDPIESLDQLYIQRQRWQRGEIEVSRSFMSDQLHLDKFFKNFMVRRLMIDHTFVFPRMIWMFGIFVLAYLGYSPIVLLLSVIFMYLLYVFDSFLNFINVRMFLKKFDEERSFYSRKWWIMFTMPLYNLIC…
OEOE_1514	PSU-1	NC_008528	520	glycosyltransferase	MTNEQDFFSREINVLNNSSGSAVYTGSNTLILRKAIDEVGGFPTDTVTEDFELGVLINSHGYESMSTLEPMASGLTPTDFRSMLNQRTRWARGVVRSFYNVHILTNKNLTLPQRLTFLNSYLYWWSFLRRLLYIFAPVIFVLSGIKVVDANFWLLMFLWAPAYFLLHHSLSVASGNIRTERWGEIQETVLAPYLFIPVLLETIGIKEKKFKVTNKDSSSNKFQLLYALPYILLWILVFVSIIKFNYGKFGSEIMYGSVITFWLLTHLFNLTFAIFICIRRPIYRKFERFKLNTECLIKQKGRKFKLKTNDVSESGISVRSNHPIYLDPNLLVTVVIGRKQYQAKFKCDLIRVAFENNTWTYAFKIVKFKKKSFNEYLQIIYDGFNNYLTTERDQWLTAW…
OEOE_1653	PSU-1	NC_008528	306	glycosyltransferase	MPIGADKAKEDFAKIAENIGFGILKINRAEKTVDLSVIKPGDLLVHQYPSYLGDQWELNFQKELKKVGSRTVILIHDFETFRIHDYKSKKIAFQVLSTADYLITHNKKMTNRLFRINQNIFQIELFDYLSPEKNKTTKIPTSLVYAGSLSKSSWIKNYSLKIPIDIFGRLPKKWSLEKNDYLVLHKPIIPDQLPIFLNNKWGLVWDEDQEKNKTNYQNYQKINSPHKLSLYLAANIPVIVWEKSAITKFVLENKIGIAINNLAEIPDKIKKAEIDSDNLDNLSKKIRGGYFTEKLLRKIISLDGCH
it3	PSU-1	NC_008528	324	priming glycosyltransferase or Hypotetical protein	MQETVYPSLAIIVPVHNEEENIHIFYDAVKKNLTAEGLLSLPDAFKHLKYDFWYIDDGSIDRTLLEIKQLQLKDSSVHFVSFSRNFGKEAAIYAGLTYAKKYDYVVLMDVDLQDPPALLPKMLGKLANEQLDSVATRRLDRKGEKPLISFFSNLFYEFISKISSTKLVSGARDYRIMSRQMVKAVLSMPENQRFSKGLFTWIGFRTEYISYKNVQRKKGQTKWSFWKLFKYAISALISFSTVPLTLVTVLGFLTTLLAVVGGIFVIVRKLLDPAIAIGGWTTITVIIMFFGGLQMFSLGVVGRYISAIFLESKRRPIYVEKESK
it4	AWRIB-429	ACSE00000000	316	priming glycosyltransferase or hypothetical protein	MNNKMIGKKKLIIIVPVHNEQETIPIFVEAISKIDLLIKPEIVFVDDGSTDESLKVIKKEKATYSGIHYLSFSRNFGKEGGLLAGLRSAVDYDYVAVMDVDLQDPPELLPQMLSKLQDRNIDMVVARRSNRRDEPLIRSFFSSEFYSLMNKLSQTKLVAGERDFRLMKQNVVKAIVSLSENQRFSKGIFSWVGFKKEYISYENRDRSAGKSSWSFIDLFKYAIDGIVSFSTFPLTVITFLGIICFFLSLIAATVVLVRFFMGIPSAFGWASTIIIVLFFSGVQLLSLGVLGRYIASTYLESKKRPNYIVRESDLKQ
pgm	PSU-1	NC_008528	566	alpha-phosphoglucomutase	MVKEKTIQEKIKDWEVADLPEDLRLEFANSSQSQLEDAFYQDLNFGTAGMRGLLGVGTNRMNIYTVAQTTEALARHMEKQGESAKQRGVVISGDSRINSELFKKISAEVLRAHGITVYLFNGPHPTPELSFAVMHLHTYAGIMITASHNSKEYNGYKLYGEDGGQLPPKPADEIVRERQEVTDIFHIKKVSGGIKKIGSEIDKEYLNQVKTIPINRDLIKKWGDKLTISFTPLHGAGGDLGSKALKEAGFNKILTVKEQFKPDGTFPTVKYPNPEFHEVFKISESYGADVELAVDPDSDRMGVGYRTKDGSYNYLTGNQIAALMVNYILTAQQKAGTLPKNGAIVTSIVSSNLPELIAKSFKVKQFTVLTGFKYIADKIVEFDKKQNYSFEFGFEESYG…
galU	PSU-1	NC_008528	291	UDP-glucose pyrophosphorylase	MVQKVKKAVIPAAGLGTRFLPATKALAKEMLPIVDTPTIQFIVEEAIQSGIEDIVIVDGKSKRSIEDHFDSNTELEDNLSAKGKDKLLKLVQDTTDLNIYFIRQSHPHGLGDAVLKAKSFISNEPFVVMLGDDLMTDRVPLTKQLVDRYNETEQSTLAVMPVPHEETSKYGVIDPSKEVKPGLFEVKNFVEKPRPQDAPSDLAIIGRYLFTPTIFSELENTMPGKGNEIQLTDAIESLNHKEHVYAHQFDGKRYDIGSKIGFLETNIEFGLKHPDTGDELRKYIKELAKTL
galE	PSU-1	NC_008528	332	UDP-galactose 4 epimerase	MNVLVTGGAGYIGSHTVDRLLAHGDRVSVVDNLWTGHRQAVPDQAKFYEADVRDKTALKKIFDENDFDAVVHFAALTQVGESMKKPLFYFDNNTFGVISLLEAMRDHNVKKIVFSSSAATYGVPKHNPITEDEIQKPINPYGLTKLQMEQIMAWSDQAYGIKGVALRYFNVAGAKADGSIGEDHNPETHMIPNILMVAQGKKDKMVIFGDDYNTPDGTNVRDYVHVVDLADAHVLALEYLQRENKSNRFNLGTEMGMSNKQLISAAKKVTGIDFKVEIGPRRAGDPDALVASPKKAKEVLGWDPKLSNVEDEIKSAWNWMTKHPNGYDDKEQ
glf	PSU-1	NC_008528	391	UDP-galactopyranomutase	MIRRNKYNTKKYDYLIVGAGPFGSIFAYEAAKFGKRSLIVEKRPHIGGNMYTHTENGITVHDYGAHIFHTDNKEVWNFVNKFADFNNYQNQVIANYQGELYNLPFNMNTFYEMWGVKTPAEAKAKIEEQKKEAGISGQPRNLEEQAISLIGTDIYRKLIKGYTEKQWGRKATELPAFIIKRLPVRFIFDNNYFNHRYQGIPIGGYTQLFDKWLSSDLIDVKTNADFFEHKDDYIKEFPRIVYTGMIDRFFDYRFGELEYRSLKFESETLDTDNYQGNSVINYTDAKTPYTRVMEWRHFDGLADKGKTIITREYPQNWDRSKEAYYPVNNEKNTEIYKKYAKLAREHKDQFIFGGRLGLYQYFDMDQVINATFNTVRQEFKLSNSYVFDKNI
sucP	PSU-1	NC_008528	481	sucrose phosphorylase	MPVKNKAMLITYSDSMGKNIKELQYILDKYIGDAIGGVHLLPFFPSTGDRGFAPSDYTRVNPDFGDWEDVEELGKKYYLMFDFMINHISRESIMYQDFKEKKDASSYKDFFIRWEKFWPKGRPTKADIDLIYKRKDKAPIQGITFADGSQEHLWNTFGDEQIDINVKSKVAQEFFKDTLQSMVKHGADLIRLDAFAYAIKKIDTNDFFIEPEIWDLLESVRKILDPLHAEILPEIYEHYTIPAKINEYGYFTYDFVLPLVILYTLYSGNPKQLAKWLKMSPKKQFTTLDTHDGIGVVDARDILTDEEIDYTSSELYKVGANVKRTYSSAAYNNLDIYQINSTYYSALGNDDKAYLLARAIQIFAPGIPQIYYAGLLAGENDLDLLEKTKEGRNINRHYY…
pgi	PSU-1	NC_008528	438	phosphoglucose isomerase	MKVTFKKDYLKDFVADSEVELLKPTAGFVRDTLLARTGVGNEMEDWLTLPSDYDKEEFARILKVADKIKSDSKVLVVIGIGGSYLGARAVIEFLKSEFHNEKANKEGLPEVYFVGTSASGRYIDDVIDLIGNRDFSINIISKSGTTTEPAIAFRTFKSLIEKKYGKEEASKRIFATTDAHKGALLNVAKENGYERFVVPDGIGGRYSVLSAVGLLPIAVAGINIQKLMDGAKAAQEEFAKDEDILNKPSILYAIYRNILYRKGFDVETIVGYEPQFRFLFEWWKQLMAESEGKDNKGIYPTSAIFSTDLHSIGQYIQDGKKILFETILDITKPISDRVVPSADDNTDNLDYILNKPMKEVNEAALTATAQAHTSAGVPNILLQLDDLDEFNLGNLIYFF…
glmS	PSU-1	NC_008528	601	Fructose-6-phosphate aminotransferase	MCGIVGYTGVNNALPFLLNGLEKLEYRGYDSAGVYVHTDDNRDVLVKEKGRVKDLEKKVKEYDMQGKSGIAHTRWATHGQPSIENAHPHVSADGRYYLVHNGVIENYKQLKADYLSDVEFKSQTDTEVAVQLVGKFASQGLDTLAAFRKMINLLDDNSSYAFLLMDTKQPDLLYTAKTKSPLLIGISETGNVVASDAPAALDLTKDFIELRDGEIAVVSKNDVQLYDAEGNNYTRQPFHLDIDPTAADKGAYPFFMLKEIDEQAIVTRTLIEHYFVNGLPHINEKIIQAIKQSDRLYIVAAGTSYHAGLIGRRFFEKWAGIPTETHIASEFAYDRPIISKKPFFIFISQSGETADSIQVLDFVQKESYPSLTISNVMNSTLTRESDFALPILAGPEIAV…
nagB	PSU-1	NC_008528	236	Glucosamine-6-P isomerase	MKLEIINSQIEAGQKGLQIFKQAIQQGAQVFGLATGSTPISIYDAITQSDLDFTKFISINLDEYKGLANNHPESYHYFMNKYFFSKKPFAHSYMPNGLADDLKSETKHYDQIIEENPIDLQILGIGRNGHIGFNEPGTSFNSQTHIVNLTDNTIQANSRFFDSIDQVPKQAVSMGIASIMKSKEILIAAYGKEKAQAVKEFIEGPVTEDVPASILQKHPKVTVILDQAAAALLSKK
glmU	PSU-1	NC_008528	426	glucosamine-1-phosphate N-acetyltransferase	MKLEIINSQIEAGQKGLQIFKQAIQQGAQVFGLATGSTPISIYDAITQSDLDFTKFISINLDEYKGLANNHPESYHYFMNKYFFSKKPFAHSYMPNGLADDLKSETKHYDQIIEENPIDLQILGIGRNGHIGFNEPGTSFNSQTHIVNLTDNTIQANSRFFDSIDQVPKQAVSMGIASIMKSKEILIAAYGKEKAQAVKEFIEGPVTEDVPASILQKHPKVTVILDQAAAALLSKK
rmlA	PSU-1	NC_008528	291	Glucose-1-P-thymidyltransferase	MKGIILAGGSGTRLYPITKATSKQLVPIYDKPMIYYPMSVLMLAGIQDILLISAPEFVDQFKALFGDGSQIGLNISYKVQEKPNGLAEAFILGADFIGNDNVALVLGDNIYYGAGLTKLLRTAAAKKNGATVFGYRVKDPERFGVVDFDADGRALSIVEKPKKPKSHYAVTGLYFYDNDVVEISKGIKPSSRGEIEISDINAEYLRRGSLEVEVMGRGFAWLDTGTHDSLLDAANFIATIEKQQNLKVAALEEIAFRMGYINSKQLRGLAQSLKKNDYGRYLLRIADEENK
rmlB	PSU-1	NC_008528	189	dTDP-4-dehydrorhamnose 3,5-epimerase	MVKLIDTSLQDVKLIETEVFGDKRGFFTETWTKEKFEKLGLKFDFTQDNQSLSAEAGVLRGMHYQLAPYAQTKIVRVVTGVVWDCLVDMRKGSPTYGKWEGYILSEYNHRQLLVPKGFAHGFVTLTPNVNFVYKVDGYYAPKADRGIAFDDPDVGIQWPTNVEHAIMSDKDLKHPLLKDAENNFVYGEI
rmlC	PSU-1	NC_008528	329	dTDP-glucose 4,6-dehydratase	MAMNILVTGGAGFIGSNFVHYMLKAHPDYNLIDLDLLTYAGNLHNFDDIKNESHHIFIHGDIRNAQLVDYLFKTYDFDAVVNFAAESHVDRSILHPEIFVQTNVEGTVNLLQTARKYGIKKYLQVSTDEVYGSLGKEGYFNEESPLAPNSPYSASKAAADLETRAFYETYGLNINITRTSNNYGPYQFPEKLIPLMVTNGMTGGNLPIYGDGENIRDWLYVEDHGRAIDLVLHQGKPGEIYNVGGHNEKTNNQIVDLIVENLGLSKDRIKYVKDRLGHDRRYAIDPSKIKRELGWEPTIMFDKGIIKTIDWYKEHEDWWKPLKSKAALK
rmlD	PSU-1	NC_008528	283	dTDP-4-dehydrorhamnose reductase	MIRNMKYMITGANGQLGQELHELLEDRGLDFVAYDSKTLDITNRQLVFEAIEAQKPDVVLDAAAYTKVDAAEDEGKQINWQVNRDGSKNLAQAAKAFASKLVYISTDYVFDGTSSDEYSENDPTNPKNEYGKAKLAGEKAILDAAVDAYIIRTSWVFGKYGNNFVYTMQKLAKTHPKLTVVNDQVGRPTWTKTLAEFILYLIDHQAAYGTYNLSNRGTASWYDFAKEILNNYSLEIKAVNSDQFPQKAYRPRHSVLSLKKSQQTGFIIPTWQEALKMSGMIDK
galT	PSU-1	NC_008528	392	UDP-galactose pyrophosphorylase	MSALDKFVTAVIQSDSNYQELDRIYVENRIHALIGDGNTVKEKDDQLLNLRTALIETAIRNGKIENSLSDRDILDAELMDLLTPLPSVINATFWNLYQKSPKTATDYFYKVSRENDYIKTQAIAKNISFPVKSDYGDLEITINLSKPEKDPKAIAAAAKQKNRSSYPLDQLCLENEGYLGRLDYPARSNHRIIRLTLGGETWGFQYSPYAYFQEHSIFLSKIHRPMVINRHTFSNLLEIVHIFPEYFVGSNADLPIVGGSMLSHDHYQGGRHLFPMMKAKIDRPIDLGISGITAGIVKWPMSTIRLISENQEQLAETVNLIHEKWMNYSDETVDLRAYTKGVRHHTVTPIVHFENGKYIFDIVLRDNQTSAEYPDGIFHPHQDVQHIKKENIGLIEVMG…
galK	PSU-1	NC_008528	489	galactokinase	METLDKNSLLKEFKEQFKKTAEKVFFSPGRINLIGEHTDYNGGNVFPCAISIGTFGVYGSRDDQTIRMYSANIPDQGVVSFQLNDLEYHKEDGWTNYLRGVLASLVSRDYKINHGFDLFIHGNLPDGAGLSSSASIELLMGTILKNVFSLDVSQLDLVKIGQEVENKYIGVNSGIMDQFAVGMGRAEQAILLDTNTMKYEYAPVKLGDNVIVIMSTNKRRELQDSKYNERRSQCEEALKRLQTKLAIKSLGDLSIEAFDQASYLINDDILIRRARHAVFENQRTLRAFDALKNNDLTTFGQLVDASHVSLHFDYEVTGKELDTLVEAAWKQPGVLGARMIGAGFGGCAIAIVGKDYVDDFKTKVGKSYQEKIGYPADFYIAKISDGPKEIVE
tpi	PSU-1	NC_008528	257	triosephosphate isomerase	MVHQLELPSSYLNYNGIMRKPIIIANWKMNFLRDQANLYVKKLIKKLGNKENIEVGIASQDLFLTDLIKLTENTPISIVAQNAYWENFGPFTGETSPKALANVGVDYVMLGHFERRELFNETNSTVNLKVRTALNNGMDVIVDVEELEQVAPVLEGVSEEQMQQIIIGFEPTFAIGTGMSASTKGAEDVAEQIRKTVRKLYGSDVADSTRILYGGSVNRDNLKSLIKQKDIDGVLVGKAALDFQSFWELVEIIENSL
gpdh	PSU-1	NC_008528	340	glycerol-3P-deshydrogenase	MIKQTRKIAILGAGSWGTALASTFSMNGNQVILWGKNQSDIDDINQNHQNRRFLQEAFLDKNLKATTDLKDAVKDAEIVLFVVPTSAVRQVAGKLASILPSLKNEIIFGHAIKGIEVDSNKRVSQMISEEIPSIKEDDLFFISGPSHAESVVKRAITLVAVASSNQARAAIIQAALSNSFFRVYTNSDLCGSEYAAALKNVLAIAGGIIKGLKMTDNTQAALVTRGLSEMRRLGVALGGKSETFNGLAGLGDLIVTAMSTNSRNFRAGLGLASGKDLKQVQKEMGMVIEGVKTAKAVDQLSRKNNISMPISESVYKILYENAKIDDVVADLMNRPLISEE
pta	PSU-1	NC_008528	329	Phosphotransacetylase	MTNLFTELADKIKEKKLRLVFPEGDDSRVQGAAIRLKKDGLLTPILLGDQAAVEKTAADNHFDLSGIKLIDPLKFDEKQFNQLIDKLVTRRKGKTDPQTVAMWLQEVNYFGTMLVYTGKADAMVSGAVHPTGDTVRPALQIIKTAPGVSRISGAFIMQKNDERYLFADSAINIELDAQTMAEIAVQSAHTAKIFGIDPKVAMLSFSTKGSAKHALVDKVAQATKLAQEMAPDLADNIDGELQFDAAFVESVAKLKAPGSKVAGHANVFIFPSLEAGNIGYKIAQRLGGYEAIGPILQGLAAPVSDLSRGASQEDVYKVAIITAAQALKN
OEOE_0527	PSU-1	NC_008528	380	glycerol-deshydrogenase	VLNYRDLMVFLFATKEGIKIFKESRELKMKAAVVREKNDGFVDLIDDWKPRELGFGDALVDVEYCGLCHTDLHCASGDFGDPNTLGERNGDFRRVAGHEGVGIVSKLGEGADQYLKVGDRVSIAWFYDACGVCDYCVSGNETFCRKVRNSGYTVDGAMAQQVVVDAKYAVKVPEGLDPAQASSITCAGVTMYKSLKVGETKPGQWVSVHGAGGLGNLAVQYAHNVFGAHVVAIDGNPDKLEAAKEGGAEVLINRKQPGIDVAAEVQKDTGGVHNAQVTAVNDAAFKQAVDSLRPMGKLVAVALPQGDMELNIVKTVLDGIEVRGSLVGTRADLKEAFQFGAEGKVTPIVEKVDLNDINDVIEEMKEGTITGRKVFDFTHM
araC	PSU-1	NC_008528	370	transcription regulator	myedeliflektasidifeyseqgiktildspkhynhglmiraaklsregfyslvkynssymllvplakdkglilspkidslnnsessfsnidfinhstslaelayflytkesapnwnrviynlneisdpvkqvqpmknlhafhryankmvdyfaqlddkkfklyinkmkscqvfgdtlttsnvirgekdilidiiskltdrsekeglpfekvvfiqsvsvqkielqanilnfngwleeipyayfnelkkwrenlfidkadkierylklnsreniklkdiskelgiseqslntifkkkygmttkkylielkiendkelltttelkihdiseylsfidesyfistfnkscgmtpskyrqnyidkllnkksv
wzd	PSU-1	NC_008528	233	Chain length determination factor	MDTAISYQRLWELFKKNFFFMLFSALFFTAIAFATCKFVIAPKYQSTAALLVNRSQDDTAATALNDQQADVGLIYTYKDLITRPVILNKVAKELKSTYPTLTSTALAKMITVSSTTNSQIFSIAVRSTSSQEAKDIANETASVFKNEAVKLMGKTISNVTIVSSGLKNNTPVFPNTKLFSLAGFLIGGFLAVAYVLIKEISDNTYRETEYIGQLGFNNLGTVNYAAFHKRRNN
wze	PSU-1	NC_008528	585	tyrosine protein kinase	MFSKKNPQKLSANDLRSSRYGVPLVTVQDPQNVVAEQFRVLRANIDFAAASLKNFKTVLFTSAEMSDGKSTAAQNLAITWAQTGKRVLLLDADFRRPTLHKTFAVPNEHGLTTVLAMHEQPASVIHSTEIPNLYVMTSGPMPPNPSELLASDKMLRVVSWMREQFDMVVIDSTPLLLVTDAQALIPRADGVVLVAMLDKTKRRSMATAAHILKLAKANVLGVVSRDQRRADKGYGYGYGYGYTSTNVMKTNDASKASSRKTAPAKPKVLKASVTDASKVEQQVPSDTKKEASRPNAAASKTAPKSSWSSFSYTSTGSEKSEASSKAKEPGPSNVQEISLVDIHTHLLPRADDGSDSMTTSLQLAKEAVQEGVHTIVASPNQMDGRYINDPDKVLSDVDN…
wobA	PSU-1	NC_008528	237	Priming glycosyltransferase	MAQRFRNFNFLGRIWMMSEDNDFKVKNLDGYAKKNFFYYANKRIFDVLGGLIGLTISAIPIAIFAVIIKKDGGPAFYTQRRIGLHGKSFLMYKLRSMVLDADLKRVRLLDKNEKRDGFFKIKRDPRVTKIGHFLRGHSLDELPQFWNVLKGDMSLVGPRPPLHSEVEKYNDYQIQRLLVHPGMSGLWQISGRSNLDFEDMIALDLKYINERSTWGDIKICFKTIAVIFKRGEDVGAY
wobB	PSU-1	NC_008528	397	Rhamnosyltransferase	MADNKIIQHVYIVGSKGIPANYGGFETFVEKLTAGQENRQIKYHVASRFDNSEQAGKKQRFEYNGADVFSIDVPNIGSAQAIVYDYKALKEAIRISKQNQDKHPIFYVLANRIGPFAKHFAKEIHALGGRFYLNPDGHEWARAKWPKPVRKYWKYSEKKMVAAADLIIADNPEIEKYIKKEYSSFHPQTTYIAYGTDVQRSKLTMKDQKVRDWFKQKRITENNYFLVVGRFVPENNYETMIREFMTSRTKKDFVLVTNVEKNRFYERLKQRTHFDQDPRIKFVGTVYDQELLKYIRENAFAYFHGHEVGGTNPSLLEALSMTRLNMLIDVPFNRAVAKEGAMYWNKAIGNLTAQINQTETYDKKRIIDYTQAARKRVTDEFTWESIIAKYEELFVS
wobC	PSU-1	NC_008528	379	glycosyltransferase	MKTIMYLHAGAEMYGSDKVLLQLVTGLDKKQFKPIVVLPEHGPLEKALETNDIQTEVVAYPILRRKYFNPKGIFNYASGYFKAEKVLANLAIKYHVDLIHVNTLAVLEGITLKKRIKKPLIWHVHEILLSPKFMWKLTAYLSAKYADKIVVVSNATGEHLKKAGYAKENQIVTIYNGINIPKGLENSDFRQEFDIPKNAFVFGHVGRINAWKGQEDFLKASLKLMSNYSKVHVLFSGNAYKGEEWREEKLKKEINESGFSDRIHYLGFQHEIRKVFNTMNVFVSSSIRPDPFPMVTLEAMANSKPIVSYDHGGPSELIVNAKTGYLVQPHNIDDLSLKMSMLINPKLESKFGVVGRKRVLSEFSETKFLQNFSFLYGDM
wobD	PSU-1	NC_008528	217	Acetyltransferase	MNSKLSFFQKINIYRETGLKVIRGFCNKIFLKESKGFLFVGKRVSIHNREHIRVGRNVKFEALSEIQGLSTHDLVFGNYVTIGYGTQIRPSSYYGVGQIGYGLTIGNHSSIGPMGYLGCAGEIKIGEKVMIGPKVTLVAENHIFKDADIDIKNQGVSQKGIIIENNVWIGTDCTILDGVTIGEGSVIGAGCLITKDVPNNSIVYDKRDKVYRERLPE
wobE	PSU-1	NC_008528	337	Glucosyltransferase	MNRSMKQYDPIDFVVDWVDSNDISWKKKKSLYEENVISSVDDSQARYRDWGIFKYWFRAVEKNAPWVHKIFIITDHQNPKFLNKHSSKIVFVNHEDFIPNEYLPTFNSDAIEIGIQNIPGLSEHFVFFNDDMFINKPVKPIDFFDGNIPKDSGVMGPQFPISNSITHITVNNMEIINKYFLKKKVLRKYFFKFFNWRYGKDNIRTATALPWQVFIGFYDMHIPISFLKSTFDNVWSEVGNLLSQNYQHRFRSQLDYSVWLMRYFQLASGNFFPRRTRFGKYYNLGEQTEEIINDIKTGKHALIVLNDQESINDYPYEKKLVNEVFERRYSRKSEFEN
wobF	PSU-1	NC_008528	350	Rhamnosyltransferase	MKFSKEDIRGNQNLRINNKKIIAVVISTYNGERFISEQLDSILAQKLNTKEYLINIFLRDDGSTDATLDIVKQYQQKYSDRILLIDSEKQNLGFGRSFLKILSFVHAAYTFFSDQDDVWPVNKVEEFLKVFFSYPPMEPLAIMSDVWIADSKGQSIGKTIKHQQIAKIINSNSEIGLIDQIFDTYVQGSALAINSALLILIKKTKLMSMQKKIEHDHFIGIIASTFGDLYYLDKPLLFYRQTGNNIFGARDLRKKKIIKKICGLFENRVSDTVRVLNLTSQLHLNTISSAYNLSIENKNFLHEIDRLNVSHGFFTRLKFFLKYRRWVSHTHPFIMSTIYALLSRRGGPSD
wzyPSU1	PSU-1	NC_008528	419	Polymerase	MTNIYKTILFVITILSVYLFDLIPHLNQFLNNYNSNGSKKIILLLILIALFLNLFIHSSSNKMSYGFTVTVLSLLFVCVLVVFGTSVTYHETLPAVLSTSYTHLVILGYFAFHDFFKKKENMFWFIRLTICTCFAFILLQVIQWFFFKFTGTLFLSYTSFGSYFIDKTGKFYEAGEFVTFAQAVFVFSHVLTRSSFSIKDYLFILLNLFYCFFVNQGRVGLIIFLSFLLIYYVFFLNMKYKSLFKIIILPISLIVTSWLAVKLFEYFNFTSGTNVASYTVRTLEIQYYLASSSLNGWFGIGFPSEINYYYLLHGSSNLLYGGLYSISDVGIVGFIGQFGYIGIMFILILIAQLLISINSSRNKAASFLLIFFVLAQFGSLFPTDSPRILFFSITLIMID…
wobH	PSU-1	NC_008528	304	Glycosyltransferase	MFDVVMVTYNRLDYLKKSINCLKNNSNYIQRVIIVNNGSNKDTLDYLETLKQENIWIHVLNFLENNGGSFGFAQGLSYVKEHYSDNEWTLIMDDDALISSDFLKHISQAILKFPKILAFSGTVKGIESNKVQTAHRAKINYYSGKISKLSTAEYFNNSFNEINLASFVGLIIKNSLIKQIGIPRADFFSQWDDTEYSMRINKVTKIINVSQAEVFHPDPQWKVTHNPDWKYYYIVRNQIVTLRIYMKPFFFLFLLFKKAVHLVEYSIFHILDKNRCGDKEIRMLRDGTLDGFLDKTGVNKKWKP
wzxPSU1	PSU-1	NC_008528	484	Flippase	MHLKHNFIYNTIYQILSIIFPIATGPYLSRVIGAHGIGIYTFTTSIVSYFILFGVLGLNTFGSREIAYHQDDIEKRSRVFWEIFLLKLLSVTASSVIFLICLPFFSKSLFIFYLIEIIIFFSTSLDISWFFIGMEDFKDLVVRGIVARILIVLSVFVFVKTAHDVWIYVLINCLGTLISSLWIWPFAFRKITFVKIPFRDILLPLIPSIALFMPTIATSIYLSINKVMLGALDSIEAAGYFQQSDNIIRMILMLITSLGTVMMPHIAKLFAEGNKQKIDLSLEKSFHFISFLGFPAFIGLTIISDHFSVLFYGKNFLETGKIMSIECIIIVFIGFSNIVGMQYLLPTNKVKLYTLSVTLGAISNIIANPMLILMFGAEGAAAATALSEIIVLFVQTLST…
wobJ	ATCC BAA-1163	AAUV00000000	311	Rhamnosyltransferase	MKLIKKVAILMSTYNGEKYISCQLDSVINQKNDSNFELTIYIRDDGSTDSTLKIIKEYARKYPRKIIYLNSKENLGPKKSFFHLMNCVDSDFYFFCDQDDYWLDNKVDSALIQLDSIKKIPALYYGSMIQADRNLKKLGVVNKKNYPENFVSSLNETLASGLTIAFNSSLMDIFREKYNKLSCNNIIMHDSWMYLLASAFGKVIFDSAPHVLYRQHSSNVVGTTGNNLFKKIFKIREIFNKFYKNGLFKKQANELLKNYGECLSKEKRNAINIFLSSNRQLKEVFWILKKIKIKNRLLAFLILISIFFKKY
wzyBAA1163	ATCC BAA-1163	AAUV00000000	415	Polymerase	MYYSNKIIKLLIVFYFILVGFLSSNMSYIIGLVLLSFLLLHFKFAFPRKILFIPYWPILFYLILIGLLNQPSGPSGFIYFLKNLINFTNPIIFLSIGALFTRLINKVNMIKLILDVALVVSLFHIIYLFLNISAFDSFNELRSTTGLQIDIVPLALIFVLFRKKFGLTIKFKRLIFDEIVFFSILLMTFSRTMIIIFVLYAFVAIASVGSKKRFFKLMKFFLFILTIFALFYLMVPDDIKTTFFGKILNSFKEVNSNNAWSNSTDVTTDWRGFENYTASSQFNSFPLLNKLFGGGLTDSVFVGGYSVLVGVSNGYLPFLHNGYYTLLLKGGVLVLLYYIVFIIGNSLVFMFSKKYNQDSFASIPLSILLGFFVTTYFTMGPFIKGASVWLLILLGYFSY…
wobL	ATCC BAA-1163	AAUV00000000	391	Glycosyltransferase	MVTNIIGIFLILIKKFKKNYCKQGAGTMIFLAQWEKDKHMTWSGTTLSLMKSLRRRTNLKVPEIESLKFFHKLFFFFLNLVLRKKYIKNINFNIFFLRYQENNIIHDIQNTNDNILQIGDLIDNRNSSIYQDLSISALLFIKEYDTKAFNYSGFQNLPIEGIRERNSLQKTRYENAKFIFTMSKWLRDFLVLNEGYSKKKVIYVGAGTNISTNKICPNKKNKKRILFVGKDFQRKGGDLVIESFKHLRHNYLSDAELYIIGPKDIGELKNVSGVHFIGPLSPENLSEYFNLCDIFCMPSRFEAYGIVFAEALCYGLPCIARNKFEMKNIIHDGKNGLLIEDDNIEKLSEKMYRLLNDRSIYKNVHDNRNIYLNEYSWDKVAKRIVNKLIRN
wobM	ATCC BAA-1163	AAUV00000000	349	Acetyltransferase	MGKARDSKFELLRIFSIFLIILSHFSYYGLQPRLRAGISLLNYLGIRLFLPYGEIGVAIFILITGYFIGDKEFTFKDGFKKASQVWLETIFYSVLIFVLCIFFARGYIKLTLGSFVRSFLPFSFSEYWFVTAYIMLMILVPFLNILTKFLDKKQFSLLLIVTIIFCDVLPNNIASSSWGLGEIIASYLVGSYVKMYDLKINFKKIIIFIVLIFMYVGGFLVSYAKGFDYSLQFINGGIFPLIIATELFLIIKKQKPFHNFYINKLASTVFAGYLITEHEFIREIIWKLLAFKNVDNVWIADFSGFIGIILILFIGVFTVDLIRQYLFKILKINLLKDEIEDKIFRTLFS
wobN	ATCC BAA-1163	AAUV00000000	391	Glycosyltransferase	MSETNNKIIVKKNILFIGMTTNRGGTETFIFNIAKFLVQNYSDRFNIFILDDKSGDISLKSEIENIKVKIIKLNLPVGMKNHFKKIKVLKNFFKSNQFDIVHINSNSPSDAFYLSALKSFDLKIIYHSHNTSIAMDQILRKIVFLLRYPFLVKEIKNSTAIKIAASKQAGKWMFGNDSNFQVLPNGVNTNEYVPDVEIRNSLRKEMGISSNSFVFSFIGRFDYQKYPEFVVKVFDKFLEDHPEYCGKVFVVFAGNGSLVERTKNMVSNKMIPFIKFLGVRHDIPDIMRMADFLILPSRFEAMPFVVIEAQASGLKILQSVESRNRSGEVTNGHYFLSISEPVSNWSACMYQMIQNRSSLSDRFYDNELMAKCNYNIFSSLKKFVESVYLNC
wobO	ATCC BAA-1163	AAUV00000000	330	Pyruvyltransferase	MDIQKKIMLLDTSVSSENLGDFIIMDAVYKELHGIFPNAFFANAATHDTXGIAGRKIHELYDYTFIGGTNLLSGDYLGRNRMQWKMGFKDSKQFNDVIGLALGWSNYLNYSAIKYRPFVLLQKLFYQRIMNSRIIHSVRDSYTQKKFDEYGIKSINTSCVTMWQLTENYLSHIKRDKSSAAILTITDYCADEEYLLAYREMIEIVLKNYGTVFLWLQSPADLKIVKSLDIKDFSRIKIVPPNLESYNYILGKGVDYIGTRLHGGIRSLQKGNRSLIIEVDNRAKEIAKDTNLPTLNYKNIDRLDDWINHDQIMDVHVPFDNIAKWKAQFE
wzxBAA1163	ATCC BAA-1163	AAUV00000000	466	Flippase	MNSRYKKLMSNSLVFAIGNLGSKLISFLLVPLYTYVLTTSQYGTVDVLTTTVSVFLPVSSLSIFDAVFRFIMDKNENKKSVFTNGLLVTLYSTVLMIIAYPILLFFKVPLALPFLIILFLNILFSIFQNFTRGIGFVKIFALAGIVSAVTLGLSNILFLVIFKLGISGYLFSIIFSLLCSIIFISLSTRIWRFIDLKYASFKEIKKFLKYSIPLIPNSLSWWLTNDASRFFILFFVGVSGNGLFAVSNKIPTILSVFFSIFAQAWQISAVSEFDKDDASEFYSKVFNLLISFSFVLIAIFVLFVKPFMQIYVSSKFFQAWEYVPVLLLAATFSNFSAFLGTTYLAAKRTSGIFSTTVFGMVINVMACWLLIPVIGVHGAGIGGSLGFLTVTILRYFQTK…
wobAawriB429	AWRI-B429	ACSE00000000	192	priming glycosyltransferase	MDIFGGLFGLILSIIPIIFLAVRIKKDGGPVFYAQERIGKNGKSFTMYKLRSMVTNADDLKDTLLEKNELHGGLFKIKEDPHVTKIGRTIRHYSLDELPQFWNVVKGDMSLVGPRPCLKRELAQYSEHDKQRLLVKPGISGLWQTSGRSNLDFADMIKLDLQYIEKRSIKMDLKICFKTIGIVLFSEDPGAY
wodP	AWRI-B429	ACSE00000000	157	glycosyltransferase	MNISNKKNLKVALVGSSGGHLTHLYLLKPFWKDKDRFWVTFNKEDAQSVLKNERMIPAFYPTNRNIKNLIRNTFLAFKVLKREKPDIIISSGAAVAVPFFYLGKLFGAKTIYIEVFDRIDRPTLTGKLVYPVTDKFIVQWPEMKKIYPKAINLGGIF
wodQ	AWRI-B429	ACSE00000000	160	Galactosyltransferase	MIFVTVGTHEQPFDRLLREVDKLIEKKVITEKVIMQTGFSKYTPKNAEWKSFLSYDQMDQMIVSSHIVISHGGPASFLNVMSQGKTPIVVPRLSEFHEHVNDHQLIFVQQLIDRGYDIKLVNPIDNLGDTIKQYDKHAESYKSHNSQFMDSFENVVHDLF
wzyawriB429	AWRI-B429	ACSE00000000	472	Polymerase	MLSYDNRSAQPLQYIACLFFLLGTFSIASLTGFNYFGIFGAFIGAFLITEINVNKQYIAFSILLSLSLQNLIIGIFGHLGNQFESLVILTQVPFLFLFFTYSFLILKRKIFFSKLTICIGLLLLTVLFAATEGGGLSNMVLQVRNLTTFYFAFEVGRYSLDSPLLLKKFIRMFLILAIVMFLSGIVLLIGGFQLYSYIGIRNVYFAKGLSNEGITGMPGRFTTDIFNIPIVRMGSLYFEPVTLSYFFSAAFVCSYIIKWTKSIVLSVTMTLLMGVAILLTGGKGGMLVLASVLISTLFFKIFSSKFIHFRMISSFWLAAFLSFLIIGVFSNFYGQEYAGPSAAHFDTISQTWTTIVQKPFGHGLAQGGFDQTDASFSDMESTGAESALMSFGYQLGIQG…
wodR	AWRI-B429	ACSE00000000	243	Glycosyltransferase	MIPKVIHYIWFGKQAKPSQVTKQIMGWQKMLPDYQIKEWNETNYDLTRVKSKYVQQAVATKMWAFVSDYVRLDILNKEGGIYLDTDVELIASFDDLLSHKAFIGRESQYAFSTAVIASEAHLPWLKDLLTDYHRRVFRKENGIIDKTPNSKYILYFFEHAYGFQNSKYLRPQTVNDVLLLPSTYFSPINFATHKRTRSSQTIAIHHYAGSWKTPAAKFKDFLLLILNFIFGEKLIEALKRKRL
wodS	AWRI-B429	ACSE00000000	333	Galactosyltransferase	MVLVSVIVPIHNMQDYLFECLQSLSKQTLQNFEVILINDGSVDHSSDIINNFVSSDVRFHVYETTHVGQSRARKIGLDHSKGKYLAFLDSDDVVASQWLATLVDDLISSNADMSAVGFDLLFVKRNGKRKFVQMNTKGSFSIIEGKDVLKAWMSCDAIGGFLWNKMFKKELFCHIKFAHTDYMEDIFLINQIIVKVHILSYRAASLYHYRQRANSSVNRSFKKSDLESLDYVYTMIRLAEDDEEMKPLAFSRYAKTTMSIINKMKKRDIVLNNQEIQKILDNLYVHRKYLQLKNPIDNLILLTMLKTRRIYILSRLEKGLINFKYYLKLIGGD
wodT	AWRI-B429	ACSE00000000	399	Glycosyltransferase	MHNFIFKKFRSIYFPVFLSKWIADFFLFLLCMIVYIYFEFSNIFKKSPSLLIQKEEVRAKLFNIYSPPSSKKKFVQNSADIKLSLRDKVELAIIVPFYNEAAFIEKCVSSALAQRTTFSFIVLAIDDGSTDHGAETLEEFKKFDNFFLIKQKNQGFSGARNIGIQLAKKYAKYLFFLDGDDYLFSNNSIDCLLTEALRVNADLVDGSYAEIRGYEKSYHKFNHVIKKNGISNEDIVLGYAWGRVMKVELWKDIYFPQNYWFEDTILNFFIIPKVKVYAAVDEICYAYLVNPKGITQSSKGKIKNLDTLYIVEYMLKELTARKISIDVKYSHLVLFQLSARMSRLNSLPEDIRFYAFLYASFIVKKYLHQDQIKRQDRFIFHVFTLQNFQVWNLLVKLRI
wodU	AWRI-B429	ACSE00000000	38	Hypothetical protein	MNLPIEARNSDKTSPDGYFLIGNKKIGYDHVRFRFWMP
wodV	AWRI-B429	ACSE00000000	284	Glycosyltransferase	MLQKKTRILILTSDYQFAAVHIFKRNPNLKVVLWIHESYESLQKTSKNYMKLFNQGIKEADCIVCLTQDSYNYFSKLNSNCVLIPNFVHLPGNSQISDLSSRNISATSRISFFLGIKGIDVLVETAKFISSKYNITFAGSGSEKEIKKLNRIEKNEGVSNRIILEGPLHDAELLHHYVNSSLFISTSRSESFSLTILEAMSLGLPIVAFSTAGARYLLDNGKYGCIIEQGAVQEFAKRVNQLMNNDKKLLRYQRLSLKRAKDFNPTKIMEKWNRLLEKLNTVDY
wzxawriB429	AWRI-B429	ACSE00000000	510	Flippase	MEEPSRLKNSILNSSVASLTQLATILAKFIVQTTFIHELALNYLGINGLFSNILMLLSFSELGLGSAIVFSMYRPLATDQRGEIAALLSFYRKAYFCIAATVSILGLIILPFIDLFIKNGSVPYIRIYFCLFLANTIVSYLFAYKRSVLTADQKDYVNLTNQFIFMLFQSIVQVAVLLVWKNYFLFLIIQVICTLLSNLVISMQVNSRYPYLKNLSKTRRLPKKDLDDIVHNTMGLIGSQIGGIVVFGTDNLLISSFLGLVSVGLYTNYSLITNALGGILNKAGGAVTASLGNLAVNGSKEHVYQIFQRYVFLNFALTFFIVSMLASCLDPFIKVWIGSRYLLSMTTVFVIIINFAINQMRQPALNFIAAYGLYRKIGWKSIIEALFNLLLSVFFIAVL…
